# Supplementary material for: Antimicrobial resistance determinants are associated with Staphylococcus aureus bacteraemia and adaptation to the healthcare environment: a bacterial genome-wide association study
Source: Microb Genom. 2021 Nov 23;7(11):000700. doi: 10.1099/mgen.0.000700 (PMC8743558; doi:10.1099/mgen.0.000700)
Supplement: Supplementary material 4 [file mgen-7-0700-s004.xlsx]

## Sheet: Table S5 summary of data availa
Table S5: Summary of data availability for all strains included in study, including data deposition in SRA
SampleGuid	Bioproject_accession	instrument_model	library_strategy	library_source	library_selection	library_layout	library_construction_protocol	*organism	*collection_date	*geo_loc_name	*isolation_source	*Host	*sample_type
b39fc141-9d4d-4ea4-b9b1-6b6fe4c083b7	PRJNA690682	Illumina HiSeq 2000	WGS	GENOMIC	random	paired	genomic dna from single colony pick	Staphylococcus aureus	2009-01-02	United Kingdom: Brighton	Blood culture	Homo Sapiens	bacterial culture
9eab596a-6984-4872-9bf4-b86d4afda84b	PRJNA690682	Illumina HiSeq 2000	WGS	GENOMIC	random	paired	genomic dna from single colony pick	Staphylococcus aureus	2009-03-24	United Kingdom: Brighton	Blood culture	Homo Sapiens	bacterial culture
70eac6d2-1ab7-4089-b168-c69ca0c554db	PRJNA690682	Illumina HiSeq 2000	WGS	GENOMIC	random	paired	genomic dna from single colony pick	Staphylococcus aureus	2009-06-29	United Kingdom: Brighton	Blood culture	Homo Sapiens	bacterial culture
c4de2d15-5d70-400d-ba88-1a569ff0d7fa	PRJNA690682	Illumina HiSeq 2000	WGS	GENOMIC	random	paired	genomic dna from single colony pick	Staphylococcus aureus	2009-07-01	United Kingdom: Brighton	Blood culture	Homo Sapiens	bacterial culture
0b300021-eccc-4d78-8363-005310b755b2	PRJNA690682	Illumina HiSeq 2000	WGS	GENOMIC	random	paired	genomic dna from single colony pick	Staphylococcus aureus	2009-10-19	United Kingdom: Brighton	Blood culture	Homo Sapiens	bacterial culture
8e439820-94e5-4525-af44-d22949fa0066	PRJNA690682	Illumina HiSeq 2000	WGS	GENOMIC	random	paired	genomic dna from single colony pick	Staphylococcus aureus	2010-02-23	United Kingdom: Brighton	Blood culture	Homo Sapiens	bacterial culture
98d5680a-4164-4b00-ad16-25a2d9a9c3c0	PRJNA690682	Illumina HiSeq 2000	WGS	GENOMIC	random	paired	genomic dna from single colony pick	Staphylococcus aureus	2010-03-17	United Kingdom: Brighton	Blood culture	Homo Sapiens	bacterial culture
bffcff8a-5b47-41b0-8196-391e4b436d68	PRJNA690682	Illumina HiSeq 2000	WGS	GENOMIC	random	paired	genomic dna from single colony pick	Staphylococcus aureus	2010-03-25	United Kingdom: Brighton	Blood culture	Homo Sapiens	bacterial culture
f3318714-6f28-4dcc-b92f-92895c4e42a5	PRJNA690682	Illumina HiSeq 2000	WGS	GENOMIC	random	paired	genomic dna from single colony pick	Staphylococcus aureus	2010-04-21	United Kingdom: Brighton	Blood culture	Homo Sapiens	bacterial culture
d60b5574-8619-4e7f-9dff-d193e91b9558	PRJNA690682	Illumina HiSeq 2000	WGS	GENOMIC	random	paired	genomic dna from single colony pick	Staphylococcus aureus	2010-04-29	United Kingdom: Brighton	Blood culture	Homo Sapiens	bacterial culture
e3a5f6af-c034-4e14-8137-09cea9e73774	PRJNA690682	Illumina HiSeq 2000	WGS	GENOMIC	random	paired	genomic dna from single colony pick	Staphylococcus aureus	2010-05-05	United Kingdom: Brighton	Blood culture	Homo Sapiens	bacterial culture
7eb86869-3e1c-45ce-aa31-e7633524c59e	PRJNA690682	Illumina HiSeq 2000	WGS	GENOMIC	random	paired	genomic dna from single colony pick	Staphylococcus aureus	2010-05-19	United Kingdom: Brighton	Blood culture	Homo Sapiens	bacterial culture
b75b9d00-dcee-408a-94a7-60e671c2ca5a	PRJNA690682	Illumina HiSeq 2000	WGS	GENOMIC	random	paired	genomic dna from single colony pick	Staphylococcus aureus	2010-07-14	United Kingdom: Brighton	Blood culture	Homo Sapiens	bacterial culture
6dda78f9-2074-426b-b033-2f851bf029c6	PRJNA690682	Illumina HiSeq 2000	WGS	GENOMIC	random	paired	genomic dna from single colony pick	Staphylococcus aureus	2010-07-31	United Kingdom: Brighton	Blood culture	Homo Sapiens	bacterial culture
1fa27eb5-828e-42f6-b0e9-acd8ef361f79	PRJNA690682	Illumina HiSeq 2000	WGS	GENOMIC	random	paired	genomic dna from single colony pick	Staphylococcus aureus	2010-10-27	United Kingdom: Brighton	Blood culture	Homo Sapiens	bacterial culture
ac6f35f8-94ba-4559-846a-9bf5268ee184	PRJNA690682	Illumina HiSeq 2000	WGS	GENOMIC	random	paired	genomic dna from single colony pick	Staphylococcus aureus	2010-11-14	United Kingdom: Brighton	Blood culture	Homo Sapiens	bacterial culture
52fa2e9b-8102-4770-a8e0-d9abdffd1511	PRJNA690682	Illumina HiSeq 2000	WGS	GENOMIC	random	paired	genomic dna from single colony pick	Staphylococcus aureus	2010-12-21	United Kingdom: Brighton	Blood culture	Homo Sapiens	bacterial culture
105b705e-483c-4c33-800a-5ef8f8cc9796	PRJNA690682	Illumina HiSeq 2000	WGS	GENOMIC	random	paired	genomic dna from single colony pick	Staphylococcus aureus	2011-01-24	United Kingdom: Brighton	Blood culture	Homo Sapiens	bacterial culture
5d11f298-7564-4568-b803-65c4a7cfdc84	PRJNA690682	Illumina HiSeq 2000	WGS	GENOMIC	random	paired	genomic dna from single colony pick	Staphylococcus aureus	2011-02-08	United Kingdom: Brighton	Blood culture	Homo Sapiens	bacterial culture
9fc45af2-ca18-4020-b943-d08d41ec76ee	PRJNA690682	Illumina HiSeq 2000	WGS	GENOMIC	random	paired	genomic dna from single colony pick	Staphylococcus aureus	2011-03-04	United Kingdom: Brighton	Blood culture	Homo Sapiens	bacterial culture
3642fc38-2de7-4c4b-86a5-255252664aec	PRJNA690682	Illumina HiSeq 2000	WGS	GENOMIC	random	paired	genomic dna from single colony pick	Staphylococcus aureus	2011-03-09	United Kingdom: Brighton	Blood culture	Homo Sapiens	bacterial culture
f6111651-3cb8-414a-b4e3-5f09106fef44	PRJNA690682	Illumina HiSeq 2000	WGS	GENOMIC	random	paired	genomic dna from single colony pick	Staphylococcus aureus	2011-03-14	United Kingdom: Brighton	Blood culture	Homo Sapiens	bacterial culture
475bd659-0634-4dc3-9533-a9feeb6d5f98	PRJNA690682	Illumina HiSeq 2000	WGS	GENOMIC	random	paired	genomic dna from single colony pick	Staphylococcus aureus	2011-03-17	United Kingdom: Brighton	Blood culture	Homo Sapiens	bacterial culture
0275f8e0-032a-409a-af91-f6be3aed848b	PRJNA690682	Illumina HiSeq 2000	WGS	GENOMIC	random	paired	genomic dna from single colony pick	Staphylococcus aureus	2011-03-18	United Kingdom: Brighton	Blood culture	Homo Sapiens	bacterial culture
644f2c4f-29a0-4c21-b417-a28eca7a8cbb	PRJNA690682	Illumina HiSeq 2000	WGS	GENOMIC	random	paired	genomic dna from single colony pick	Staphylococcus aureus	2011-03-19	United Kingdom: Brighton	Blood culture	Homo Sapiens	bacterial culture
19dfb66a-ddea-4f39-b261-a469299255b4	PRJNA690682	Illumina HiSeq 2000	WGS	GENOMIC	random	paired	genomic dna from single colony pick	Staphylococcus aureus	2011-03-22	United Kingdom: Brighton	Blood culture	Homo Sapiens	bacterial culture
363d4627-3324-4646-a46a-bd97d2428679	PRJNA690682	Illumina HiSeq 2000	WGS	GENOMIC	random	paired	genomic dna from single colony pick	Staphylococcus aureus	2011-04-06	United Kingdom: Brighton	Blood culture	Homo Sapiens	bacterial culture
32349545-e41c-4b61-8fe0-ba5c6ef24d81	PRJNA690682	Illumina HiSeq 2000	WGS	GENOMIC	random	paired	genomic dna from single colony pick	Staphylococcus aureus	2011-04-09	United Kingdom: Brighton	Blood culture	Homo Sapiens	bacterial culture
03477332-0919-49d4-a612-3c0fa4522931	PRJNA690682	Illumina HiSeq 2000	WGS	GENOMIC	random	paired	genomic dna from single colony pick	Staphylococcus aureus	2011-04-14	United Kingdom: Brighton	Blood culture	Homo Sapiens	bacterial culture
2c9ff7e3-3053-4827-8848-5fa4a1e53bef	PRJNA690682	Illumina HiSeq 2000	WGS	GENOMIC	random	paired	genomic dna from single colony pick	Staphylococcus aureus	2011-04-15	United Kingdom: Brighton	Blood culture	Homo Sapiens	bacterial culture
3f76459f-d224-40ff-83a7-7414dcd39890	PRJNA690682	Illumina HiSeq 2000	WGS	GENOMIC	random	paired	genomic dna from single colony pick	Staphylococcus aureus	2011-04-18	United Kingdom: Brighton	Blood culture	Homo Sapiens	bacterial culture
8e15dbfb-8a52-4878-96a3-f187a1f2caa6	PRJNA690682	Illumina HiSeq 2000	WGS	GENOMIC	random	paired	genomic dna from single colony pick	Staphylococcus aureus	2011-05-11	United Kingdom: Brighton	Blood culture	Homo Sapiens	bacterial culture
6826108d-3f3c-4d9a-bbdc-fff159a1e2cb	PRJNA690682	Illumina HiSeq 2000	WGS	GENOMIC	random	paired	genomic dna from single colony pick	Staphylococcus aureus	2011-06-07	United Kingdom: Brighton	Blood culture	Homo Sapiens	bacterial culture
b77d6c37-d40f-473d-bb79-6860020e1775	PRJNA690682	Illumina HiSeq 2000	WGS	GENOMIC	random	paired	genomic dna from single colony pick	Staphylococcus aureus	2011-06-09	United Kingdom: Brighton	Blood culture	Homo Sapiens	bacterial culture
a470d665-7ed5-42e2-a7ce-c3fb19702f64	PRJNA690682	Illumina HiSeq 2000	WGS	GENOMIC	random	paired	genomic dna from single colony pick	Staphylococcus aureus	2011-06-10	United Kingdom: Brighton	Blood culture	Homo Sapiens	bacterial culture
4e43b5e7-f2cd-4420-b705-1023fcfeb834	PRJNA690682	Illumina HiSeq 2000	WGS	GENOMIC	random	paired	genomic dna from single colony pick	Staphylococcus aureus	2011-06-14	United Kingdom: Brighton	Blood culture	Homo Sapiens	bacterial culture
e2873683-204e-463a-a54e-a592e6c0fafb	PRJNA690682	Illumina HiSeq 2000	WGS	GENOMIC	random	paired	genomic dna from single colony pick	Staphylococcus aureus	2011-06-15	United Kingdom: Brighton	Blood culture	Homo Sapiens	bacterial culture
72d9b5ce-7314-427b-b33a-9591b92e5cdc	PRJNA690682	Illumina HiSeq 2000	WGS	GENOMIC	random	paired	genomic dna from single colony pick	Staphylococcus aureus	2011-07-09	United Kingdom: Brighton	Blood culture	Homo Sapiens	bacterial culture
9dc29b05-88aa-4d80-8732-db47d385c44a	PRJNA690682	Illumina HiSeq 2000	WGS	GENOMIC	random	paired	genomic dna from single colony pick	Staphylococcus aureus	2011-07-11	United Kingdom: Brighton	Blood culture	Homo Sapiens	bacterial culture
0d3b8c72-d5ff-421e-b2a3-596575e087ae	PRJNA690682	Illumina HiSeq 2000	WGS	GENOMIC	random	paired	genomic dna from single colony pick	Staphylococcus aureus	2011-07-12	United Kingdom: Brighton	Blood culture	Homo Sapiens	bacterial culture
f29a7208-f608-42bf-aee9-71c7076e1e7d	PRJNA690682	Illumina HiSeq 2000	WGS	GENOMIC	random	paired	genomic dna from single colony pick	Staphylococcus aureus	2011-07-13	United Kingdom: Brighton	Blood culture	Homo Sapiens	bacterial culture
7b96e010-ccc1-4099-bed3-e5ca2863fe5f	PRJNA690682	Illumina HiSeq 2000	WGS	GENOMIC	random	paired	genomic dna from single colony pick	Staphylococcus aureus	2011-07-13	United Kingdom: Brighton	Blood culture	Homo Sapiens	bacterial culture
2e04d981-3460-4326-bd60-00548b27f37a	PRJNA690682	Illumina HiSeq 2000	WGS	GENOMIC	random	paired	genomic dna from single colony pick	Staphylococcus aureus	2011-08-10	United Kingdom: Brighton	Blood culture	Homo Sapiens	bacterial culture
dbc13bd0-e12e-4207-8e3b-8767986b87c8	PRJNA690682	Illumina HiSeq 2000	WGS	GENOMIC	random	paired	genomic dna from single colony pick	Staphylococcus aureus	2011-08-18	United Kingdom: Brighton	Blood culture	Homo Sapiens	bacterial culture
7626cb5a-e246-44c6-9a5f-edc285634a65	PRJNA690682	Illumina HiSeq 2000	WGS	GENOMIC	random	paired	genomic dna from single colony pick	Staphylococcus aureus	2011-08-24	United Kingdom: Brighton	Blood culture	Homo Sapiens	bacterial culture
dfded26b-3e79-43f4-afe8-254f5447ff17	PRJNA690682	Illumina HiSeq 2000	WGS	GENOMIC	random	paired	genomic dna from single colony pick	Staphylococcus aureus	2011-08-24	United Kingdom: Brighton	Blood culture	Homo Sapiens	bacterial culture
c4aa361a-e9f1-4059-b5fc-699967cf7061	PRJNA690682	Illumina HiSeq 2000	WGS	GENOMIC	random	paired	genomic dna from single colony pick	Staphylococcus aureus	2011-09-01	United Kingdom: Brighton	Blood culture	Homo Sapiens	bacterial culture
74b7f563-bec2-467c-9e3e-2d74c8a00dd1	PRJNA690682	Illumina HiSeq 2000	WGS	GENOMIC	random	paired	genomic dna from single colony pick	Staphylococcus aureus	2011-09-07	United Kingdom: Brighton	Blood culture	Homo Sapiens	bacterial culture
000f4a89-1da3-47ba-affd-5bb9e0618364	PRJNA690682	Illumina HiSeq 2000	WGS	GENOMIC	random	paired	genomic dna from single colony pick	Staphylococcus aureus	2011-09-19	United Kingdom: Brighton	Blood culture	Homo Sapiens	bacterial culture
245dbeba-be4b-44c5-b296-c1bbc40638f0	PRJNA690682	Illumina HiSeq 2000	WGS	GENOMIC	random	paired	genomic dna from single colony pick	Staphylococcus aureus	2011-09-20	United Kingdom: Brighton	Blood culture	Homo Sapiens	bacterial culture
3f43d87a-7ac3-4a27-bd3c-6faba8ad2398	PRJNA690682	Illumina HiSeq 2000	WGS	GENOMIC	random	paired	genomic dna from single colony pick	Staphylococcus aureus	2011-10-20	United Kingdom: Brighton	Blood culture	Homo Sapiens	bacterial culture
cc2bbfde-2d1a-45b6-913b-c139c68d6a25	PRJNA690682	Illumina HiSeq 2000	WGS	GENOMIC	random	paired	genomic dna from single colony pick	Staphylococcus aureus	2011-11-03	United Kingdom: Brighton	Blood culture	Homo Sapiens	bacterial culture
a077399e-48a8-40cb-b3a6-d2b01e45747c	PRJNA690682	Illumina HiSeq 2000	WGS	GENOMIC	random	paired	genomic dna from single colony pick	Staphylococcus aureus	2011-11-07	United Kingdom: Brighton	Blood culture	Homo Sapiens	bacterial culture
245a96ea-45bd-4787-9f4c-0b86458f9422	PRJNA690682	Illumina HiSeq 2000	WGS	GENOMIC	random	paired	genomic dna from single colony pick	Staphylococcus aureus	2011-11-24	United Kingdom: Brighton	Blood culture	Homo Sapiens	bacterial culture
a856f188-2260-4504-8942-2f5f897adba5	PRJNA690682	Illumina HiSeq 2000	WGS	GENOMIC	random	paired	genomic dna from single colony pick	Staphylococcus aureus	2011-12-09	United Kingdom: Brighton	Blood culture	Homo Sapiens	bacterial culture
c626929a-edc9-4d65-8377-46b08da93dfb	PRJNA690682	Illumina HiSeq 2000	WGS	GENOMIC	random	paired	genomic dna from single colony pick	Staphylococcus aureus	2011-12-30	United Kingdom: Brighton	Blood culture	Homo Sapiens	bacterial culture
d36e2dcc-b4d3-499a-be32-d05d734d8556	PRJNA690682	Illumina HiSeq 2000	WGS	GENOMIC	random	paired	genomic dna from single colony pick	Staphylococcus aureus	2012-01-01	United Kingdom: Brighton	Blood culture	Homo Sapiens	bacterial culture
79d4bbbb-6c2e-458d-b460-23b84b7ecbe3	PRJNA690682	Illumina HiSeq 2000	WGS	GENOMIC	random	paired	genomic dna from single colony pick	Staphylococcus aureus	2012-01-02	United Kingdom: Brighton	Blood culture	Homo Sapiens	bacterial culture
218fb8a6-a4ff-44ac-8f58-f800e6115863	PRJNA690682	Illumina HiSeq 2000	WGS	GENOMIC	random	paired	genomic dna from single colony pick	Staphylococcus aureus	2012-01-02	United Kingdom: Brighton	Blood culture	Homo Sapiens	bacterial culture
fb882128-e274-4ef4-ad67-2f32a39900c6	PRJNA690682	Illumina HiSeq 2000	WGS	GENOMIC	random	paired	genomic dna from single colony pick	Staphylococcus aureus	2012-01-05	United Kingdom: Brighton	Blood culture	Homo Sapiens	bacterial culture
5f77eed9-726e-454d-b58c-0d7d3bc2efb5	PRJNA690682	Illumina HiSeq 2000	WGS	GENOMIC	random	paired	genomic dna from single colony pick	Staphylococcus aureus	2012-01-06	United Kingdom: Brighton	Blood culture	Homo Sapiens	bacterial culture
f1799911-392d-44b9-bd51-c0d52b5db408	PRJNA690682	Illumina HiSeq 2000	WGS	GENOMIC	random	paired	genomic dna from single colony pick	Staphylococcus aureus	2012-01-12	United Kingdom: Brighton	Blood culture	Homo Sapiens	bacterial culture
b42d17d1-fc50-49f5-a58e-2523edbe2e00	PRJNA690682	Illumina HiSeq 2000	WGS	GENOMIC	random	paired	genomic dna from single colony pick	Staphylococcus aureus	2012-01-13	United Kingdom: Brighton	Blood culture	Homo Sapiens	bacterial culture
4e780be6-5c51-42c2-a922-ca2a68dce9de	PRJNA690682	Illumina HiSeq 2000	WGS	GENOMIC	random	paired	genomic dna from single colony pick	Staphylococcus aureus	2012-01-30	United Kingdom: Brighton	Blood culture	Homo Sapiens	bacterial culture
051afb0d-edb4-4d59-bb7b-debfdd961ae9	PRJNA690682	Illumina HiSeq 2000	WGS	GENOMIC	random	paired	genomic dna from single colony pick	Staphylococcus aureus	2012-03-02	United Kingdom: Brighton	Blood culture	Homo Sapiens	bacterial culture
0d7c5747-d95f-4edd-a088-6353e849e539	PRJNA690682	Illumina HiSeq 2000	WGS	GENOMIC	random	paired	genomic dna from single colony pick	Staphylococcus aureus	2008-11-03	United Kingdom: Oxford	Blood culture	Homo Sapiens	bacterial culture
2f1b7239-0239-4381-a57d-f4ca6b6c4060	PRJNA690682	Illumina HiSeq 2000	WGS	GENOMIC	random	paired	genomic dna from single colony pick	Staphylococcus aureus	2008-11-03	United Kingdom: Oxford	Blood culture	Homo Sapiens	bacterial culture
e69861fa-7636-4659-9489-69598dfa2609	PRJNA690682	Illumina HiSeq 2000	WGS	GENOMIC	random	paired	genomic dna from single colony pick	Staphylococcus aureus	2008-11-04	United Kingdom: Oxford	Blood culture	Homo Sapiens	bacterial culture
32263f5c-ba4a-40d7-8452-1dd288f2ce22	PRJNA690682	Illumina HiSeq 2000	WGS	GENOMIC	random	paired	genomic dna from single colony pick	Staphylococcus aureus	2008-11-05	United Kingdom: Oxford	Blood culture	Homo Sapiens	bacterial culture
e353e6ad-690a-4035-9456-48caa84daa7a	PRJNA690682	Illumina HiSeq 2000	WGS	GENOMIC	random	paired	genomic dna from single colony pick	Staphylococcus aureus	2008-11-06	United Kingdom: Oxford	Blood culture	Homo Sapiens	bacterial culture
c0688fb1-23b4-4c04-9220-c2fb869f1ab9	PRJNA690682	Illumina HiSeq 2000	WGS	GENOMIC	random	paired	genomic dna from single colony pick	Staphylococcus aureus	2008-11-07	United Kingdom: Oxford	Blood culture	Homo Sapiens	bacterial culture
5a9cf5ef-9b45-42bf-af06-dd67004a437e	PRJNA690682	Illumina HiSeq 2000	WGS	GENOMIC	random	paired	genomic dna from single colony pick	Staphylococcus aureus	2008-11-11	United Kingdom: Oxford	Blood culture	Homo Sapiens	bacterial culture
9fc00b11-9f5f-4670-bb6f-a65b96763963	PRJNA690682	Illumina HiSeq 2000	WGS	GENOMIC	random	paired	genomic dna from single colony pick	Staphylococcus aureus	2008-11-12	United Kingdom: Oxford	Blood culture	Homo Sapiens	bacterial culture
7894140f-8bee-4fc8-90c3-0f61c7b95f9f	PRJNA690682	Illumina HiSeq 2000	WGS	GENOMIC	random	paired	genomic dna from single colony pick	Staphylococcus aureus	2008-11-13	United Kingdom: Oxford	Blood culture	Homo Sapiens	bacterial culture
9096b1e4-39f2-44a7-9661-7765d7fd5af9	PRJNA690682	Illumina HiSeq 2000	WGS	GENOMIC	random	paired	genomic dna from single colony pick	Staphylococcus aureus	2008-11-17	United Kingdom: Oxford	Blood culture	Homo Sapiens	bacterial culture
de71bc58-12bd-48e8-857a-0f77282b9f81	PRJNA690682	Illumina HiSeq 2000	WGS	GENOMIC	random	paired	genomic dna from single colony pick	Staphylococcus aureus	2008-11-17	United Kingdom: Oxford	Blood culture	Homo Sapiens	bacterial culture
9a030fa4-d44d-49e6-a64f-d12c6d94115c	PRJNA690682	Illumina HiSeq 2000	WGS	GENOMIC	random	paired	genomic dna from single colony pick	Staphylococcus aureus	2008-11-19	United Kingdom: Oxford	Blood culture	Homo Sapiens	bacterial culture
c26e50ee-0508-4f46-a16a-70e7279a3e56	PRJNA690682	Illumina HiSeq 2000	WGS	GENOMIC	random	paired	genomic dna from single colony pick	Staphylococcus aureus	2008-11-25	United Kingdom: Oxford	Blood culture	Homo Sapiens	bacterial culture
1ab9130f-757e-4c74-9cb3-3088844fe0e0	PRJNA690682	Illumina HiSeq 2000	WGS	GENOMIC	random	paired	genomic dna from single colony pick	Staphylococcus aureus	2008-11-27	United Kingdom: Oxford	Blood culture	Homo Sapiens	bacterial culture
09dbf466-f5bf-4707-a2b7-8c4297584b95	PRJNA690682	Illumina HiSeq 2000	WGS	GENOMIC	random	paired	genomic dna from single colony pick	Staphylococcus aureus	2008-11-27	United Kingdom: Oxford	Blood culture	Homo Sapiens	bacterial culture
d2cb3583-cb72-448d-95c1-fa2d41aafecc	PRJNA690682	Illumina HiSeq 2000	WGS	GENOMIC	random	paired	genomic dna from single colony pick	Staphylococcus aureus	2008-11-28	United Kingdom: Oxford	Blood culture	Homo Sapiens	bacterial culture
581f6d2e-db30-4e47-9ec3-52eb4b88e756	PRJNA690682	Illumina HiSeq 2000	WGS	GENOMIC	random	paired	genomic dna from single colony pick	Staphylococcus aureus	2008-11-30	United Kingdom: Oxford	Blood culture	Homo Sapiens	bacterial culture
b255bee5-ea85-4154-83b6-6fc40660d228	PRJNA690682	Illumina HiSeq 2000	WGS	GENOMIC	random	paired	genomic dna from single colony pick	Staphylococcus aureus	2008-12-01	United Kingdom: Oxford	Blood culture	Homo Sapiens	bacterial culture
23bcfea5-f786-413b-95be-ca6c1137ab6c	PRJNA690682	Illumina HiSeq 2000	WGS	GENOMIC	random	paired	genomic dna from single colony pick	Staphylococcus aureus	2008-12-01	United Kingdom: Oxford	Blood culture	Homo Sapiens	bacterial culture
92f3af0c-faad-45f3-9c23-f20d55b35bc0	PRJNA690682	Illumina HiSeq 2000	WGS	GENOMIC	random	paired	genomic dna from single colony pick	Staphylococcus aureus	2008-12-03	United Kingdom: Oxford	Blood culture	Homo Sapiens	bacterial culture
4b2b7c63-0e9e-4016-9172-7460d1f69344	PRJNA690682	Illumina HiSeq 2000	WGS	GENOMIC	random	paired	genomic dna from single colony pick	Staphylococcus aureus	2008-12-03	United Kingdom: Oxford	Blood culture	Homo Sapiens	bacterial culture
edee5883-7949-4e28-80cc-518c79b450ec	PRJNA690682	Illumina HiSeq 2000	WGS	GENOMIC	random	paired	genomic dna from single colony pick	Staphylococcus aureus	2008-12-03	United Kingdom: Oxford	Blood culture	Homo Sapiens	bacterial culture
f8f406b6-716e-47cb-9569-9e3da0f800a0	PRJNA690682	Illumina HiSeq 2000	WGS	GENOMIC	random	paired	genomic dna from single colony pick	Staphylococcus aureus	2008-12-10	United Kingdom: Oxford	Blood culture	Homo Sapiens	bacterial culture
9cbe4a02-1069-45bb-9e3a-2d8b64a93c6b	PRJNA690682	Illumina HiSeq 2000	WGS	GENOMIC	random	paired	genomic dna from single colony pick	Staphylococcus aureus	2008-12-10	United Kingdom: Oxford	Blood culture	Homo Sapiens	bacterial culture
e70992db-c2d6-4596-87c3-1985532334a9	PRJNA690682	Illumina HiSeq 2000	WGS	GENOMIC	random	paired	genomic dna from single colony pick	Staphylococcus aureus	2008-12-11	United Kingdom: Oxford	Blood culture	Homo Sapiens	bacterial culture
866db0f5-872e-4e61-b09c-d6219346df43	PRJNA690682	Illumina HiSeq 2000	WGS	GENOMIC	random	paired	genomic dna from single colony pick	Staphylococcus aureus	2008-12-12	United Kingdom: Oxford	Blood culture	Homo Sapiens	bacterial culture
adf17cd9-4d64-4fb1-ba2b-4ec11caf2b40	PRJNA690682	Illumina HiSeq 2000	WGS	GENOMIC	random	paired	genomic dna from single colony pick	Staphylococcus aureus	2008-12-14	United Kingdom: Oxford	Blood culture	Homo Sapiens	bacterial culture
030b5c63-ba27-4dbf-b4d6-912fe93daf3a	PRJNA690682	Illumina HiSeq 2000	WGS	GENOMIC	random	paired	genomic dna from single colony pick	Staphylococcus aureus	2008-12-18	United Kingdom: Oxford	Blood culture	Homo Sapiens	bacterial culture
b0c69ee0-f3e8-4239-9724-319969a8d88d	PRJNA690682	Illumina HiSeq 2000	WGS	GENOMIC	random	paired	genomic dna from single colony pick	Staphylococcus aureus	2008-12-23	United Kingdom: Oxford	Blood culture	Homo Sapiens	bacterial culture
1e4f7671-b6b9-4976-b4f8-a6a1184ef4e1	PRJNA690682	Illumina HiSeq 2000	WGS	GENOMIC	random	paired	genomic dna from single colony pick	Staphylococcus aureus	2008-12-23	United Kingdom: Oxford	Blood culture	Homo Sapiens	bacterial culture
6ba38e6c-95e5-497c-b81e-45841c36ff43	PRJNA690682	Illumina HiSeq 2000	WGS	GENOMIC	random	paired	genomic dna from single colony pick	Staphylococcus aureus	2008-12-24	United Kingdom: Oxford	Blood culture	Homo Sapiens	bacterial culture
1f9a2ddd-c76d-4497-87de-60e2753403d5	PRJNA690682	Illumina HiSeq 2000	WGS	GENOMIC	random	paired	genomic dna from single colony pick	Staphylococcus aureus	2008-12-24	United Kingdom: Oxford	Blood culture	Homo Sapiens	bacterial culture
c6748139-0038-411d-94f9-dfc261fcccdb	PRJNA690682	Illumina HiSeq 2000	WGS	GENOMIC	random	paired	genomic dna from single colony pick	Staphylococcus aureus	2008-12-28	United Kingdom: Oxford	Blood culture	Homo Sapiens	bacterial culture
63953e2c-685f-4949-ad6f-2c4d89767f0a	PRJNA690682	Illumina HiSeq 2000	WGS	GENOMIC	random	paired	genomic dna from single colony pick	Staphylococcus aureus	2009-01-02	United Kingdom: Oxford	Blood culture	Homo Sapiens	bacterial culture
27dbba7f-2adb-495b-b557-cf85bc316acd	PRJNA690682	Illumina HiSeq 2000	WGS	GENOMIC	random	paired	genomic dna from single colony pick	Staphylococcus aureus	2009-01-03	United Kingdom: Oxford	Blood culture	Homo Sapiens	bacterial culture
519c9e0d-67d6-49db-bbdf-d0868765ebd4	PRJNA690682	Illumina HiSeq 2000	WGS	GENOMIC	random	paired	genomic dna from single colony pick	Staphylococcus aureus	2009-01-13	United Kingdom: Oxford	Blood culture	Homo Sapiens	bacterial culture
bf09a28f-cc88-4971-be32-1b441ed8a72e	PRJNA690682	Illumina HiSeq 2000	WGS	GENOMIC	random	paired	genomic dna from single colony pick	Staphylococcus aureus	2009-01-17	United Kingdom: Oxford	Blood culture	Homo Sapiens	bacterial culture
6f26fe93-36d9-4e08-a69a-fb7460db88d9	PRJNA690682	Illumina HiSeq 2000	WGS	GENOMIC	random	paired	genomic dna from single colony pick	Staphylococcus aureus	2009-01-18	United Kingdom: Oxford	Blood culture	Homo Sapiens	bacterial culture
c9461c66-b78d-43a9-b40f-17f0a66f0db4	PRJNA690682	Illumina HiSeq 2000	WGS	GENOMIC	random	paired	genomic dna from single colony pick	Staphylococcus aureus	2009-01-19	United Kingdom: Oxford	Blood culture	Homo Sapiens	bacterial culture
d197269a-fec4-489f-b144-a008aa5188d4	PRJNA690682	Illumina HiSeq 2000	WGS	GENOMIC	random	paired	genomic dna from single colony pick	Staphylococcus aureus	2009-01-19	United Kingdom: Oxford	Blood culture	Homo Sapiens	bacterial culture
c1ddd9c8-9298-4138-abc7-95827cedc4d9	PRJNA690682	Illumina HiSeq 2000	WGS	GENOMIC	random	paired	genomic dna from single colony pick	Staphylococcus aureus	2009-01-23	United Kingdom: Oxford	Blood culture	Homo Sapiens	bacterial culture
4514a099-b953-4fa3-a15d-f3020049ee75	PRJNA690682	Illumina HiSeq 2000	WGS	GENOMIC	random	paired	genomic dna from single colony pick	Staphylococcus aureus	2009-01-28	United Kingdom: Oxford	Blood culture	Homo Sapiens	bacterial culture
03214604-a74e-4786-adce-8054b0de943c	PRJNA690682	Illumina HiSeq 2000	WGS	GENOMIC	random	paired	genomic dna from single colony pick	Staphylococcus aureus	2009-02-01	United Kingdom: Oxford	Blood culture	Homo Sapiens	bacterial culture
1e8180fb-44b5-4bde-806e-38d26afcdae9	PRJNA690682	Illumina HiSeq 2000	WGS	GENOMIC	random	paired	genomic dna from single colony pick	Staphylococcus aureus	2009-02-08	United Kingdom: Oxford	Blood culture	Homo Sapiens	bacterial culture
e2de468f-a966-4386-a1b8-9ea91ba3807f	PRJNA690682	Illumina HiSeq 2000	WGS	GENOMIC	random	paired	genomic dna from single colony pick	Staphylococcus aureus	2009-02-08	United Kingdom: Oxford	Blood culture	Homo Sapiens	bacterial culture
e4dd0c01-2472-4506-a4db-747b25b94868	PRJNA690682	Illumina HiSeq 2000	WGS	GENOMIC	random	paired	genomic dna from single colony pick	Staphylococcus aureus	2009-02-11	United Kingdom: Oxford	Blood culture	Homo Sapiens	bacterial culture
6383e8ad-d5e3-41ad-b2bd-8854bf8358a8	PRJNA690682	Illumina HiSeq 2000	WGS	GENOMIC	random	paired	genomic dna from single colony pick	Staphylococcus aureus	2009-02-11	United Kingdom: Oxford	Blood culture	Homo Sapiens	bacterial culture
837fcbbf-656a-4c97-9f1b-d46163d9f91b	PRJNA690682	Illumina HiSeq 2000	WGS	GENOMIC	random	paired	genomic dna from single colony pick	Staphylococcus aureus	2009-02-13	United Kingdom: Oxford	Blood culture	Homo Sapiens	bacterial culture
71b14b4d-a3b6-48a6-a223-9584db3a1b91	PRJNA690682	Illumina HiSeq 2000	WGS	GENOMIC	random	paired	genomic dna from single colony pick	Staphylococcus aureus	2009-02-13	United Kingdom: Oxford	Blood culture	Homo Sapiens	bacterial culture
3512a6e7-0991-4595-a165-9f126a233ae0	PRJNA690682	Illumina HiSeq 2000	WGS	GENOMIC	random	paired	genomic dna from single colony pick	Staphylococcus aureus	2009-02-13	United Kingdom: Oxford	Blood culture	Homo Sapiens	bacterial culture
6611df5f-b6f7-4b85-89f0-7406c3ceb0a1	PRJNA690682	Illumina HiSeq 2000	WGS	GENOMIC	random	paired	genomic dna from single colony pick	Staphylococcus aureus	2009-02-16	United Kingdom: Oxford	Blood culture	Homo Sapiens	bacterial culture
6cf65103-f0f7-46fc-b359-dcad00cbbbd0	PRJNA690682	Illumina HiSeq 2000	WGS	GENOMIC	random	paired	genomic dna from single colony pick	Staphylococcus aureus	2009-02-17	United Kingdom: Oxford	Blood culture	Homo Sapiens	bacterial culture
171f83b9-03ef-4fb3-b13c-e75cbb66d01a	PRJNA690682	Illumina HiSeq 2000	WGS	GENOMIC	random	paired	genomic dna from single colony pick	Staphylococcus aureus	2009-02-19	United Kingdom: Oxford	Blood culture	Homo Sapiens	bacterial culture
698ad456-fba4-40ee-8eaf-9733a5e65c63	PRJNA690682	Illumina HiSeq 2000	WGS	GENOMIC	random	paired	genomic dna from single colony pick	Staphylococcus aureus	2009-02-20	United Kingdom: Oxford	Blood culture	Homo Sapiens	bacterial culture
14c4d7d6-538a-492d-a4a2-63f8d92534c4	PRJNA690682	Illumina HiSeq 2000	WGS	GENOMIC	random	paired	genomic dna from single colony pick	Staphylococcus aureus	2009-02-24	United Kingdom: Oxford	Blood culture	Homo Sapiens	bacterial culture
87c674dd-db0c-4e1a-b6eb-1a83b837ba28	PRJNA690682	Illumina HiSeq 2000	WGS	GENOMIC	random	paired	genomic dna from single colony pick	Staphylococcus aureus	2009-02-24	United Kingdom: Oxford	Blood culture	Homo Sapiens	bacterial culture
d977841e-dff9-4149-915d-4d747ce933b3	PRJNA690682	Illumina HiSeq 2000	WGS	GENOMIC	random	paired	genomic dna from single colony pick	Staphylococcus aureus	2009-02-26	United Kingdom: Oxford	Blood culture	Homo Sapiens	bacterial culture
69c7dd46-6505-4709-80b1-cfd10a0c01ae	PRJNA690682	Illumina HiSeq 2000	WGS	GENOMIC	random	paired	genomic dna from single colony pick	Staphylococcus aureus	2009-03-06	United Kingdom: Oxford	Blood culture	Homo Sapiens	bacterial culture
251280d1-4207-4ba0-a616-672ea4b509b7	PRJNA690682	Illumina HiSeq 2000	WGS	GENOMIC	random	paired	genomic dna from single colony pick	Staphylococcus aureus	2009-03-14	United Kingdom: Oxford	Blood culture	Homo Sapiens	bacterial culture
2ee33922-89ae-4eac-9dfc-99337d8520b7	PRJNA690682	Illumina HiSeq 2000	WGS	GENOMIC	random	paired	genomic dna from single colony pick	Staphylococcus aureus	2009-03-17	United Kingdom: Oxford	Blood culture	Homo Sapiens	bacterial culture
08018933-c304-4a78-890f-eb1722151be6	PRJNA690682	Illumina HiSeq 2000	WGS	GENOMIC	random	paired	genomic dna from single colony pick	Staphylococcus aureus	2009-03-23	United Kingdom: Oxford	Blood culture	Homo Sapiens	bacterial culture
057874b8-7664-45e9-991b-9f5e5026c74e	PRJNA690682	Illumina HiSeq 2000	WGS	GENOMIC	random	paired	genomic dna from single colony pick	Staphylococcus aureus	2009-03-23	United Kingdom: Oxford	Blood culture	Homo Sapiens	bacterial culture
a3670128-d8e8-429e-91c8-6ca8b4003cbe	PRJNA690682	Illumina HiSeq 2000	WGS	GENOMIC	random	paired	genomic dna from single colony pick	Staphylococcus aureus	2009-03-25	United Kingdom: Oxford	Blood culture	Homo Sapiens	bacterial culture
7385fe50-04d0-483e-a589-561554590e02	PRJNA690682	Illumina HiSeq 2000	WGS	GENOMIC	random	paired	genomic dna from single colony pick	Staphylococcus aureus	2009-03-26	United Kingdom: Oxford	Blood culture	Homo Sapiens	bacterial culture
9a170b7b-58f3-4d33-9530-4355f88394cd	PRJNA690682	Illumina HiSeq 2000	WGS	GENOMIC	random	paired	genomic dna from single colony pick	Staphylococcus aureus	2009-03-28	United Kingdom: Oxford	Blood culture	Homo Sapiens	bacterial culture
a52598b1-7ddb-4092-bca2-0fc4ac5c7f13	PRJNA690682	Illumina HiSeq 2000	WGS	GENOMIC	random	paired	genomic dna from single colony pick	Staphylococcus aureus	2009-04-03	United Kingdom: Oxford	Blood culture	Homo Sapiens	bacterial culture
2511bd2e-eb8e-4cc7-8efc-84b2caa6775f	PRJNA690682	Illumina HiSeq 2000	WGS	GENOMIC	random	paired	genomic dna from single colony pick	Staphylococcus aureus	2009-04-10	United Kingdom: Oxford	Blood culture	Homo Sapiens	bacterial culture
ae7e1ec9-8f7d-4c15-954e-62a50fc35ff0	PRJNA690682	Illumina HiSeq 2000	WGS	GENOMIC	random	paired	genomic dna from single colony pick	Staphylococcus aureus	2009-04-10	United Kingdom: Oxford	Blood culture	Homo Sapiens	bacterial culture
c21e1520-1b0e-4d8b-9a1c-e4953fb33bc4	PRJNA690682	Illumina HiSeq 2000	WGS	GENOMIC	random	paired	genomic dna from single colony pick	Staphylococcus aureus	2009-04-11	United Kingdom: Oxford	Blood culture	Homo Sapiens	bacterial culture
53e1c47d-94c8-4b4e-bfb5-e4351a866984	PRJNA690682	Illumina HiSeq 2000	WGS	GENOMIC	random	paired	genomic dna from single colony pick	Staphylococcus aureus	2009-04-11	United Kingdom: Oxford	Blood culture	Homo Sapiens	bacterial culture
45012855-7744-4d81-8583-f1f3b301ef27	PRJNA690682	Illumina HiSeq 2000	WGS	GENOMIC	random	paired	genomic dna from single colony pick	Staphylococcus aureus	2009-04-19	United Kingdom: Oxford	Blood culture	Homo Sapiens	bacterial culture
2d15bd62-7afb-4181-9671-576ce970cf8f	PRJNA690682	Illumina HiSeq 2000	WGS	GENOMIC	random	paired	genomic dna from single colony pick	Staphylococcus aureus	2009-04-19	United Kingdom: Oxford	Blood culture	Homo Sapiens	bacterial culture
33cb59b4-108b-45b0-9e56-7e84fb04e9f6	PRJNA690682	Illumina HiSeq 2000	WGS	GENOMIC	random	paired	genomic dna from single colony pick	Staphylococcus aureus	2009-05-01	United Kingdom: Oxford	Blood culture	Homo Sapiens	bacterial culture
6dc4f9b3-6e48-4869-a52f-88d5d4955ad7	PRJNA690682	Illumina HiSeq 2000	WGS	GENOMIC	random	paired	genomic dna from single colony pick	Staphylococcus aureus	2009-05-08	United Kingdom: Oxford	Blood culture	Homo Sapiens	bacterial culture
c59067b3-3cb8-45d8-b773-de2658f3fbca	PRJNA690682	Illumina HiSeq 2000	WGS	GENOMIC	random	paired	genomic dna from single colony pick	Staphylococcus aureus	2009-05-11	United Kingdom: Oxford	Blood culture	Homo Sapiens	bacterial culture
858f9d0a-f63f-46b3-954d-b4796b888ae9	PRJNA690682	Illumina HiSeq 2000	WGS	GENOMIC	random	paired	genomic dna from single colony pick	Staphylococcus aureus	2009-05-14	United Kingdom: Oxford	Blood culture	Homo Sapiens	bacterial culture
493599c1-f811-49b1-80b2-fff3fd1f6f85	PRJNA690682	Illumina HiSeq 2000	WGS	GENOMIC	random	paired	genomic dna from single colony pick	Staphylococcus aureus	2009-05-16	United Kingdom: Oxford	Blood culture	Homo Sapiens	bacterial culture
6de77a96-63c1-49c8-9c65-edd1066318f4	PRJNA690682	Illumina HiSeq 2000	WGS	GENOMIC	random	paired	genomic dna from single colony pick	Staphylococcus aureus	2009-05-17	United Kingdom: Oxford	Blood culture	Homo Sapiens	bacterial culture
4c7e249e-06ee-4d77-897f-9e431754bd5d	PRJNA690682	Illumina HiSeq 2000	WGS	GENOMIC	random	paired	genomic dna from single colony pick	Staphylococcus aureus	2009-05-18	United Kingdom: Oxford	Blood culture	Homo Sapiens	bacterial culture
a4a0be9b-aade-4fc2-b7bc-f880d951ee7d	PRJNA690682	Illumina HiSeq 2000	WGS	GENOMIC	random	paired	genomic dna from single colony pick	Staphylococcus aureus	2009-05-19	United Kingdom: Oxford	Blood culture	Homo Sapiens	bacterial culture
1c9e17a4-2447-431d-a709-935dffe8a47a	PRJNA690682	Illumina HiSeq 2000	WGS	GENOMIC	random	paired	genomic dna from single colony pick	Staphylococcus aureus	2009-05-21	United Kingdom: Oxford	Blood culture	Homo Sapiens	bacterial culture
92a09a24-3d37-4d04-ac67-c152bca16d53	PRJNA690682	Illumina HiSeq 2000	WGS	GENOMIC	random	paired	genomic dna from single colony pick	Staphylococcus aureus	2009-05-22	United Kingdom: Oxford	Blood culture	Homo Sapiens	bacterial culture
4f2deccb-a15a-4c6e-b788-aaabf7a0a806	PRJNA690682	Illumina HiSeq 2000	WGS	GENOMIC	random	paired	genomic dna from single colony pick	Staphylococcus aureus	2009-05-25	United Kingdom: Oxford	Blood culture	Homo Sapiens	bacterial culture
3ba8b39b-0451-456b-ae27-4e9be32e29fc	PRJNA690682	Illumina HiSeq 2000	WGS	GENOMIC	random	paired	genomic dna from single colony pick	Staphylococcus aureus	2009-05-28	United Kingdom: Oxford	Blood culture	Homo Sapiens	bacterial culture
d6a49441-7305-4981-9f13-8fce506f7246	PRJNA690682	Illumina HiSeq 2000	WGS	GENOMIC	random	paired	genomic dna from single colony pick	Staphylococcus aureus	2009-06-01	United Kingdom: Oxford	Blood culture	Homo Sapiens	bacterial culture
a542ddd0-9074-42e6-88fa-a691f05a21f0	PRJNA690682	Illumina HiSeq 2000	WGS	GENOMIC	random	paired	genomic dna from single colony pick	Staphylococcus aureus	2009-06-03	United Kingdom: Oxford	Blood culture	Homo Sapiens	bacterial culture
3f031a68-795a-4798-adbd-d9f096c698b3	PRJNA690682	Illumina HiSeq 2000	WGS	GENOMIC	random	paired	genomic dna from single colony pick	Staphylococcus aureus	2009-06-07	United Kingdom: Oxford	Blood culture	Homo Sapiens	bacterial culture
d1a7ca60-6652-43f4-af32-e0fe47cb7a52	PRJNA690682	Illumina HiSeq 2000	WGS	GENOMIC	random	paired	genomic dna from single colony pick	Staphylococcus aureus	2009-06-12	United Kingdom: Oxford	Blood culture	Homo Sapiens	bacterial culture
5b1821c0-09a2-474c-8bc4-9d641e8a0fba	PRJNA690682	Illumina HiSeq 2000	WGS	GENOMIC	random	paired	genomic dna from single colony pick	Staphylococcus aureus	2009-06-12	United Kingdom: Oxford	Blood culture	Homo Sapiens	bacterial culture
a4531416-1815-4610-8152-403b6884f639	PRJNA690682	Illumina HiSeq 2000	WGS	GENOMIC	random	paired	genomic dna from single colony pick	Staphylococcus aureus	2009-06-13	United Kingdom: Oxford	Blood culture	Homo Sapiens	bacterial culture
24943a5b-b6b6-44de-a5f0-197365705301	PRJNA690682	Illumina HiSeq 2000	WGS	GENOMIC	random	paired	genomic dna from single colony pick	Staphylococcus aureus	2009-06-16	United Kingdom: Oxford	Blood culture	Homo Sapiens	bacterial culture
181bcf2d-c003-457d-894a-bde82f0a9e8d	PRJNA690682	Illumina HiSeq 2000	WGS	GENOMIC	random	paired	genomic dna from single colony pick	Staphylococcus aureus	2009-06-26	United Kingdom: Oxford	Blood culture	Homo Sapiens	bacterial culture
a74ed9c5-f6c5-4e16-baa2-87c822553383	PRJNA690682	Illumina HiSeq 2000	WGS	GENOMIC	random	paired	genomic dna from single colony pick	Staphylococcus aureus	2009-06-27	United Kingdom: Oxford	Blood culture	Homo Sapiens	bacterial culture
580e8126-a521-48b1-aacf-aaf5c7883ad2	PRJNA690682	Illumina HiSeq 2000	WGS	GENOMIC	random	paired	genomic dna from single colony pick	Staphylococcus aureus	2009-06-30	United Kingdom: Oxford	Blood culture	Homo Sapiens	bacterial culture
0589d93e-2864-48be-a9c6-a6171a685812	PRJNA690682	Illumina HiSeq 2000	WGS	GENOMIC	random	paired	genomic dna from single colony pick	Staphylococcus aureus	2009-07-04	United Kingdom: Oxford	Blood culture	Homo Sapiens	bacterial culture
fd544beb-3452-4695-a1f3-59f8b33d0e5a	PRJNA690682	Illumina HiSeq 2000	WGS	GENOMIC	random	paired	genomic dna from single colony pick	Staphylococcus aureus	2009-07-06	United Kingdom: Oxford	Blood culture	Homo Sapiens	bacterial culture
16514cd5-c156-498b-930f-2dfaf204826c	PRJNA690682	Illumina HiSeq 2000	WGS	GENOMIC	random	paired	genomic dna from single colony pick	Staphylococcus aureus	2009-07-10	United Kingdom: Oxford	Blood culture	Homo Sapiens	bacterial culture
68ca1c31-2e90-4e2a-944b-0f821ace1911	PRJNA690682	Illumina HiSeq 2000	WGS	GENOMIC	random	paired	genomic dna from single colony pick	Staphylococcus aureus	2009-07-16	United Kingdom: Oxford	Blood culture	Homo Sapiens	bacterial culture
d289b3a4-bcdd-4c38-87a7-b28d5c7b994f	PRJNA690682	Illumina HiSeq 2000	WGS	GENOMIC	random	paired	genomic dna from single colony pick	Staphylococcus aureus	2009-07-16	United Kingdom: Oxford	Blood culture	Homo Sapiens	bacterial culture
4376326d-1d5b-482e-8cba-289def58c80e	PRJNA690682	Illumina HiSeq 2000	WGS	GENOMIC	random	paired	genomic dna from single colony pick	Staphylococcus aureus	2009-07-27	United Kingdom: Oxford	Blood culture	Homo Sapiens	bacterial culture
8f0a1828-c5fe-4461-9b08-759cf8986d37	PRJNA690682	Illumina HiSeq 2000	WGS	GENOMIC	random	paired	genomic dna from single colony pick	Staphylococcus aureus	2009-07-27	United Kingdom: Oxford	Blood culture	Homo Sapiens	bacterial culture
5cf5f2cf-4def-4870-b9d9-88096b4e6fb2	PRJNA690682	Illumina HiSeq 2000	WGS	GENOMIC	random	paired	genomic dna from single colony pick	Staphylococcus aureus	2009-07-28	United Kingdom: Oxford	Blood culture	Homo Sapiens	bacterial culture
c2ede52f-390f-463b-9654-50a021ad54c5	PRJNA690682	Illumina HiSeq 2000	WGS	GENOMIC	random	paired	genomic dna from single colony pick	Staphylococcus aureus	2009-07-30	United Kingdom: Oxford	Blood culture	Homo Sapiens	bacterial culture
50a94adb-eb0f-474c-a470-fd24de2641b7	PRJNA690682	Illumina HiSeq 2000	WGS	GENOMIC	random	paired	genomic dna from single colony pick	Staphylococcus aureus	2009-08-03	United Kingdom: Oxford	Blood culture	Homo Sapiens	bacterial culture
08f28884-e29a-4c4e-afc3-8dc799c4d040	PRJNA690682	Illumina HiSeq 2000	WGS	GENOMIC	random	paired	genomic dna from single colony pick	Staphylococcus aureus	2009-08-06	United Kingdom: Oxford	Blood culture	Homo Sapiens	bacterial culture
59a13fcd-022b-4d74-9a46-af4d899a9612	PRJNA690682	Illumina HiSeq 2000	WGS	GENOMIC	random	paired	genomic dna from single colony pick	Staphylococcus aureus	2009-08-07	United Kingdom: Oxford	Blood culture	Homo Sapiens	bacterial culture
95ac86ca-ffbb-47d9-b7b4-5b9f75dc9187	PRJNA690682	Illumina HiSeq 2000	WGS	GENOMIC	random	paired	genomic dna from single colony pick	Staphylococcus aureus	2009-08-07	United Kingdom: Oxford	Blood culture	Homo Sapiens	bacterial culture
50e9ce70-ad55-42d6-a506-626e04e554db	PRJNA690682	Illumina HiSeq 2000	WGS	GENOMIC	random	paired	genomic dna from single colony pick	Staphylococcus aureus	2009-08-07	United Kingdom: Oxford	Blood culture	Homo Sapiens	bacterial culture
59461008-48eb-4244-a6b7-c11ee6cd7c14	PRJNA690682	Illumina HiSeq 2000	WGS	GENOMIC	random	paired	genomic dna from single colony pick	Staphylococcus aureus	2009-08-07	United Kingdom: Oxford	Blood culture	Homo Sapiens	bacterial culture
d3199159-156e-4783-9c63-e2fc04681c73	PRJNA690682	Illumina HiSeq 2000	WGS	GENOMIC	random	paired	genomic dna from single colony pick	Staphylococcus aureus	2009-08-15	United Kingdom: Oxford	Blood culture	Homo Sapiens	bacterial culture
960b9bb1-0971-4a06-946b-c44ffee3f1a9	PRJNA690682	Illumina HiSeq 2000	WGS	GENOMIC	random	paired	genomic dna from single colony pick	Staphylococcus aureus	2009-08-17	United Kingdom: Oxford	Blood culture	Homo Sapiens	bacterial culture
e3b49661-00a5-4678-9078-a95fdfdeb8e5	PRJNA690682	Illumina HiSeq 2000	WGS	GENOMIC	random	paired	genomic dna from single colony pick	Staphylococcus aureus	2009-08-17	United Kingdom: Oxford	Blood culture	Homo Sapiens	bacterial culture
b663d121-a2a6-42c4-a0b7-4694a1c4527f	PRJNA690682	Illumina HiSeq 2000	WGS	GENOMIC	random	paired	genomic dna from single colony pick	Staphylococcus aureus	2009-08-18	United Kingdom: Oxford	Blood culture	Homo Sapiens	bacterial culture
2e802a05-0d36-4833-aec5-03279db8279b	PRJNA690682	Illumina HiSeq 2000	WGS	GENOMIC	random	paired	genomic dna from single colony pick	Staphylococcus aureus	2009-08-19	United Kingdom: Oxford	Blood culture	Homo Sapiens	bacterial culture
8ddc2636-9c2c-4a26-9dbd-68cf41454de2	PRJNA690682	Illumina HiSeq 2000	WGS	GENOMIC	random	paired	genomic dna from single colony pick	Staphylococcus aureus	2009-08-22	United Kingdom: Oxford	Blood culture	Homo Sapiens	bacterial culture
42194371-b83d-44b4-94c9-d12884c8c3bb	PRJNA690682	Illumina HiSeq 2000	WGS	GENOMIC	random	paired	genomic dna from single colony pick	Staphylococcus aureus	2009-08-25	United Kingdom: Oxford	Blood culture	Homo Sapiens	bacterial culture
77ae27eb-518e-4248-ad51-b43486253147	PRJNA690682	Illumina HiSeq 2000	WGS	GENOMIC	random	paired	genomic dna from single colony pick	Staphylococcus aureus	2009-08-29	United Kingdom: Oxford	Blood culture	Homo Sapiens	bacterial culture
6b10f747-50af-43ce-94cd-bf77b7c6eaa2	PRJNA690682	Illumina HiSeq 2000	WGS	GENOMIC	random	paired	genomic dna from single colony pick	Staphylococcus aureus	2009-08-30	United Kingdom: Oxford	Blood culture	Homo Sapiens	bacterial culture
aca7e6ed-1a0f-4f94-8fe4-56b1f1b371da	PRJNA690682	Illumina HiSeq 2000	WGS	GENOMIC	random	paired	genomic dna from single colony pick	Staphylococcus aureus	2009-08-30	United Kingdom: Oxford	Blood culture	Homo Sapiens	bacterial culture
aebed208-d2d1-4537-8dfb-eeb39e8a01ab	PRJNA690682	Illumina HiSeq 2000	WGS	GENOMIC	random	paired	genomic dna from single colony pick	Staphylococcus aureus	2009-09-07	United Kingdom: Oxford	Blood culture	Homo Sapiens	bacterial culture
27a8de06-8878-4af4-b0c7-d18f5d768b0e	PRJNA690682	Illumina HiSeq 2000	WGS	GENOMIC	random	paired	genomic dna from single colony pick	Staphylococcus aureus	2009-09-12	United Kingdom: Oxford	Blood culture	Homo Sapiens	bacterial culture
12f6638c-b50e-45f9-8000-f60530ed861f	PRJNA690682	Illumina HiSeq 2000	WGS	GENOMIC	random	paired	genomic dna from single colony pick	Staphylococcus aureus	2009-09-12	United Kingdom: Oxford	Blood culture	Homo Sapiens	bacterial culture
ada176a0-d7d0-443b-949f-05df4293ecef	PRJNA690682	Illumina HiSeq 2000	WGS	GENOMIC	random	paired	genomic dna from single colony pick	Staphylococcus aureus	2009-09-14	United Kingdom: Oxford	Blood culture	Homo Sapiens	bacterial culture
c6570f2e-eb75-42d4-968b-ab54b974b0d8	PRJNA690682	Illumina HiSeq 2000	WGS	GENOMIC	random	paired	genomic dna from single colony pick	Staphylococcus aureus	2009-09-17	United Kingdom: Oxford	Blood culture	Homo Sapiens	bacterial culture
0a4701fa-d209-48eb-a737-ebc8a9bd8df1	PRJNA690682	Illumina HiSeq 2000	WGS	GENOMIC	random	paired	genomic dna from single colony pick	Staphylococcus aureus	2009-09-22	United Kingdom: Oxford	Blood culture	Homo Sapiens	bacterial culture
f1346b73-f1a8-4fad-bce8-a0b8349199af	PRJNA690682	Illumina HiSeq 2000	WGS	GENOMIC	random	paired	genomic dna from single colony pick	Staphylococcus aureus	2009-09-25	United Kingdom: Oxford	Blood culture	Homo Sapiens	bacterial culture
a873ce73-3a5f-44c8-8de9-668cc24afc74	PRJNA690682	Illumina HiSeq 2000	WGS	GENOMIC	random	paired	genomic dna from single colony pick	Staphylococcus aureus	2009-09-27	United Kingdom: Oxford	Blood culture	Homo Sapiens	bacterial culture
9c4c3270-d5be-47a7-9c8c-b6b48a1933be	PRJNA690682	Illumina HiSeq 2000	WGS	GENOMIC	random	paired	genomic dna from single colony pick	Staphylococcus aureus	2009-10-01	United Kingdom: Oxford	Blood culture	Homo Sapiens	bacterial culture
f410540d-8bba-4f35-bb26-6c2d548c1c56	PRJNA690682	Illumina HiSeq 2000	WGS	GENOMIC	random	paired	genomic dna from single colony pick	Staphylococcus aureus	2009-10-01	United Kingdom: Oxford	Blood culture	Homo Sapiens	bacterial culture
987712ee-dc27-4f78-883d-9575d9c25466	PRJNA690682	Illumina HiSeq 2000	WGS	GENOMIC	random	paired	genomic dna from single colony pick	Staphylococcus aureus	2009-10-02	United Kingdom: Oxford	Blood culture	Homo Sapiens	bacterial culture
01585f08-e532-4c57-ada2-e154a089feb5	PRJNA690682	Illumina HiSeq 2000	WGS	GENOMIC	random	paired	genomic dna from single colony pick	Staphylococcus aureus	2009-10-08	United Kingdom: Oxford	Blood culture	Homo Sapiens	bacterial culture
d8c6d194-c933-450c-af8a-05894f4dab76	PRJNA690682	Illumina HiSeq 2000	WGS	GENOMIC	random	paired	genomic dna from single colony pick	Staphylococcus aureus	2009-10-09	United Kingdom: Oxford	Blood culture	Homo Sapiens	bacterial culture
658e407d-f826-47bc-90ab-15303352ecba	PRJNA690682	Illumina HiSeq 2000	WGS	GENOMIC	random	paired	genomic dna from single colony pick	Staphylococcus aureus	2009-10-17	United Kingdom: Oxford	Blood culture	Homo Sapiens	bacterial culture
92cb3e14-5b59-4181-948c-15bfc9ed4c45	PRJNA690682	Illumina HiSeq 2000	WGS	GENOMIC	random	paired	genomic dna from single colony pick	Staphylococcus aureus	2009-10-19	United Kingdom: Oxford	Blood culture	Homo Sapiens	bacterial culture
584403dd-39be-4e4a-bde4-8e8317a594c5	PRJNA690682	Illumina HiSeq 2000	WGS	GENOMIC	random	paired	genomic dna from single colony pick	Staphylococcus aureus	2009-10-21	United Kingdom: Oxford	Blood culture	Homo Sapiens	bacterial culture
aff3ef3d-3949-4e78-9f56-b47c21b0e95d	PRJNA690682	Illumina HiSeq 2000	WGS	GENOMIC	random	paired	genomic dna from single colony pick	Staphylococcus aureus	2009-10-29	United Kingdom: Oxford	Blood culture	Homo Sapiens	bacterial culture
b88de286-1ace-4ec4-856f-cdbff7fe780e	PRJNA690682	Illumina HiSeq 2000	WGS	GENOMIC	random	paired	genomic dna from single colony pick	Staphylococcus aureus	2009-11-01	United Kingdom: Oxford	Blood culture	Homo Sapiens	bacterial culture
5874a46b-1711-4cda-8b23-925721fd74a9	PRJNA690682	Illumina HiSeq 2000	WGS	GENOMIC	random	paired	genomic dna from single colony pick	Staphylococcus aureus	2009-11-04	United Kingdom: Oxford	Blood culture	Homo Sapiens	bacterial culture
4cd7ffbc-49a4-4262-b8a6-ac94de513849	PRJNA690682	Illumina HiSeq 2000	WGS	GENOMIC	random	paired	genomic dna from single colony pick	Staphylococcus aureus	2009-11-05	United Kingdom: Oxford	Blood culture	Homo Sapiens	bacterial culture
a1b03094-ddae-4577-a5b8-241da80b8e05	PRJNA690682	Illumina HiSeq 2000	WGS	GENOMIC	random	paired	genomic dna from single colony pick	Staphylococcus aureus	2009-11-07	United Kingdom: Oxford	Blood culture	Homo Sapiens	bacterial culture
66cc59f9-812f-4394-9a07-4282dad66b01	PRJNA690682	Illumina HiSeq 2000	WGS	GENOMIC	random	paired	genomic dna from single colony pick	Staphylococcus aureus	2009-11-11	United Kingdom: Oxford	Blood culture	Homo Sapiens	bacterial culture
1d9924a3-4453-49e1-887b-57704ea6f12d	PRJNA690682	Illumina HiSeq 2000	WGS	GENOMIC	random	paired	genomic dna from single colony pick	Staphylococcus aureus	2009-11-12	United Kingdom: Oxford	Blood culture	Homo Sapiens	bacterial culture
f96fc4e8-e971-4d7d-9ce0-639dc374338b	PRJNA690682	Illumina HiSeq 2000	WGS	GENOMIC	random	paired	genomic dna from single colony pick	Staphylococcus aureus	2009-11-14	United Kingdom: Oxford	Blood culture	Homo Sapiens	bacterial culture
b026f47a-f34f-41ec-b3de-49e6f20b1fa2	PRJNA690682	Illumina HiSeq 2000	WGS	GENOMIC	random	paired	genomic dna from single colony pick	Staphylococcus aureus	2009-11-22	United Kingdom: Oxford	Blood culture	Homo Sapiens	bacterial culture
7f7dfc2f-9626-499c-80ec-eb8b30175dc4	PRJNA690682	Illumina HiSeq 2000	WGS	GENOMIC	random	paired	genomic dna from single colony pick	Staphylococcus aureus	2009-11-22	United Kingdom: Oxford	Blood culture	Homo Sapiens	bacterial culture
17a24b5f-638e-4f35-9cdd-709e223a7ebc	PRJNA690682	Illumina HiSeq 2000	WGS	GENOMIC	random	paired	genomic dna from single colony pick	Staphylococcus aureus	2009-12-01	United Kingdom: Oxford	Blood culture	Homo Sapiens	bacterial culture
50ea0f87-2c62-4314-8f1a-7486479a0285	PRJNA690682	Illumina HiSeq 2000	WGS	GENOMIC	random	paired	genomic dna from single colony pick	Staphylococcus aureus	2009-12-01	United Kingdom: Oxford	Blood culture	Homo Sapiens	bacterial culture
c41db5bb-f5ae-4792-9d9a-a09ed3a4720a	PRJNA690682	Illumina HiSeq 2000	WGS	GENOMIC	random	paired	genomic dna from single colony pick	Staphylococcus aureus	2009-12-02	United Kingdom: Oxford	Blood culture	Homo Sapiens	bacterial culture
43ab1dbe-18a7-41c2-b4fa-c37ee183b560	PRJNA690682	Illumina HiSeq 2000	WGS	GENOMIC	random	paired	genomic dna from single colony pick	Staphylococcus aureus	2009-12-03	United Kingdom: Oxford	Blood culture	Homo Sapiens	bacterial culture
bbc6e592-729c-4799-b55d-298572deadb6	PRJNA690682	Illumina HiSeq 2000	WGS	GENOMIC	random	paired	genomic dna from single colony pick	Staphylococcus aureus	2009-12-10	United Kingdom: Oxford	Blood culture	Homo Sapiens	bacterial culture
41ed06b7-565a-429e-b4a0-f1e770ff3b8e	PRJNA690682	Illumina HiSeq 2000	WGS	GENOMIC	random	paired	genomic dna from single colony pick	Staphylococcus aureus	2009-12-11	United Kingdom: Oxford	Blood culture	Homo Sapiens	bacterial culture
c34288da-3004-4336-a47d-b93661e9560c	PRJNA690682	Illumina HiSeq 2000	WGS	GENOMIC	random	paired	genomic dna from single colony pick	Staphylococcus aureus	2009-12-11	United Kingdom: Oxford	Blood culture	Homo Sapiens	bacterial culture
a8f57d85-f015-4ca0-b3d0-d0cfd63c610a	PRJNA690682	Illumina HiSeq 2000	WGS	GENOMIC	random	paired	genomic dna from single colony pick	Staphylococcus aureus	2009-12-19	United Kingdom: Oxford	Blood culture	Homo Sapiens	bacterial culture
6aa8b262-6120-4400-bc22-a3df1a3815d8	PRJNA690682	Illumina HiSeq 2000	WGS	GENOMIC	random	paired	genomic dna from single colony pick	Staphylococcus aureus	2009-12-19	United Kingdom: Oxford	Blood culture	Homo Sapiens	bacterial culture
3ed34773-87ec-47a5-88ba-91c05208b950	PRJNA690682	Illumina HiSeq 2000	WGS	GENOMIC	random	paired	genomic dna from single colony pick	Staphylococcus aureus	2009-12-20	United Kingdom: Oxford	Blood culture	Homo Sapiens	bacterial culture
b0fa181a-851c-45d6-b148-71035e83467c	PRJNA690682	Illumina HiSeq 2000	WGS	GENOMIC	random	paired	genomic dna from single colony pick	Staphylococcus aureus	2009-12-22	United Kingdom: Oxford	Blood culture	Homo Sapiens	bacterial culture
2837d541-d55d-4d4f-b7da-449f3f5474f6	PRJNA690682	Illumina HiSeq 2000	WGS	GENOMIC	random	paired	genomic dna from single colony pick	Staphylococcus aureus	2009-12-22	United Kingdom: Oxford	Blood culture	Homo Sapiens	bacterial culture
cbda20ad-a3b2-4b4c-b6ea-ed5e00f45801	PRJNA690682	Illumina HiSeq 2000	WGS	GENOMIC	random	paired	genomic dna from single colony pick	Staphylococcus aureus	2010-01-05	United Kingdom: Oxford	Blood culture	Homo Sapiens	bacterial culture
7927fd39-7938-4d8d-a433-0df57254ab2d	PRJNA690682	Illumina HiSeq 2000	WGS	GENOMIC	random	paired	genomic dna from single colony pick	Staphylococcus aureus	2010-01-05	United Kingdom: Oxford	Blood culture	Homo Sapiens	bacterial culture
bf9fa895-a697-4aa7-82ad-57fdea9de89a	PRJNA690682	Illumina HiSeq 2000	WGS	GENOMIC	random	paired	genomic dna from single colony pick	Staphylococcus aureus	2010-01-07	United Kingdom: Oxford	Blood culture	Homo Sapiens	bacterial culture
3167ffcd-2540-4d6b-b046-7d3f74fc0b83	PRJNA690682	Illumina HiSeq 2000	WGS	GENOMIC	random	paired	genomic dna from single colony pick	Staphylococcus aureus	2010-01-11	United Kingdom: Oxford	Blood culture	Homo Sapiens	bacterial culture
53ecbb72-a0e9-41e7-9f9d-4193508fa506	PRJNA690682	Illumina HiSeq 2000	WGS	GENOMIC	random	paired	genomic dna from single colony pick	Staphylococcus aureus	2010-01-13	United Kingdom: Oxford	Blood culture	Homo Sapiens	bacterial culture
f04757ee-3910-40a1-b535-993d548ddf3e	PRJNA690682	Illumina HiSeq 2000	WGS	GENOMIC	random	paired	genomic dna from single colony pick	Staphylococcus aureus	2010-01-19	United Kingdom: Oxford	Blood culture	Homo Sapiens	bacterial culture
8fc45b4d-4362-4c0c-b363-a62312e0f566	PRJNA690682	Illumina HiSeq 2000	WGS	GENOMIC	random	paired	genomic dna from single colony pick	Staphylococcus aureus	2010-01-19	United Kingdom: Oxford	Blood culture	Homo Sapiens	bacterial culture
78da6cf9-4ef9-413a-a392-40c23a4df7f3	PRJNA690682	Illumina HiSeq 2000	WGS	GENOMIC	random	paired	genomic dna from single colony pick	Staphylococcus aureus	2010-01-19	United Kingdom: Oxford	Blood culture	Homo Sapiens	bacterial culture
2fdadb7e-81bc-46eb-91ee-0faf5a2e5b24	PRJNA690682	Illumina HiSeq 2000	WGS	GENOMIC	random	paired	genomic dna from single colony pick	Staphylococcus aureus	2010-01-19	United Kingdom: Oxford	Blood culture	Homo Sapiens	bacterial culture
46057b3f-55b8-4336-9c16-100e71e56d07	PRJNA690682	Illumina HiSeq 2000	WGS	GENOMIC	random	paired	genomic dna from single colony pick	Staphylococcus aureus	2010-01-20	United Kingdom: Oxford	Blood culture	Homo Sapiens	bacterial culture
83d1be30-3420-4d39-a5ea-10224bf3c5da	PRJNA690682	Illumina HiSeq 2000	WGS	GENOMIC	random	paired	genomic dna from single colony pick	Staphylococcus aureus	2010-01-21	United Kingdom: Oxford	Blood culture	Homo Sapiens	bacterial culture
50fa1649-0da3-4cd5-8224-ebcf38b67efb	PRJNA690682	Illumina HiSeq 2000	WGS	GENOMIC	random	paired	genomic dna from single colony pick	Staphylococcus aureus	2010-01-24	United Kingdom: Oxford	Blood culture	Homo Sapiens	bacterial culture
f82af97f-9f9f-49b6-9450-e7485c9a766e	PRJNA690682	Illumina HiSeq 2000	WGS	GENOMIC	random	paired	genomic dna from single colony pick	Staphylococcus aureus	2010-01-26	United Kingdom: Oxford	Blood culture	Homo Sapiens	bacterial culture
40766b00-b6f5-4803-a29f-97c07e105478	PRJNA690682	Illumina HiSeq 2000	WGS	GENOMIC	random	paired	genomic dna from single colony pick	Staphylococcus aureus	2010-01-28	United Kingdom: Oxford	Blood culture	Homo Sapiens	bacterial culture
69ccc1f8-d888-4c27-97a4-eb603095f310	PRJNA690682	Illumina HiSeq 2000	WGS	GENOMIC	random	paired	genomic dna from single colony pick	Staphylococcus aureus	2010-01-28	United Kingdom: Oxford	Blood culture	Homo Sapiens	bacterial culture
c36691ce-da1c-4f6e-b5d1-1c60e9279894	PRJNA690682	Illumina HiSeq 2000	WGS	GENOMIC	random	paired	genomic dna from single colony pick	Staphylococcus aureus	2010-01-29	United Kingdom: Oxford	Blood culture	Homo Sapiens	bacterial culture
9ca0f404-82d0-4a86-8372-ea028379b289	PRJNA690682	Illumina HiSeq 2000	WGS	GENOMIC	random	paired	genomic dna from single colony pick	Staphylococcus aureus	2010-01-31	United Kingdom: Oxford	Blood culture	Homo Sapiens	bacterial culture
52fbb9a7-6b3c-4e99-9535-128a9c2e5d4e	PRJNA690682	Illumina HiSeq 2000	WGS	GENOMIC	random	paired	genomic dna from single colony pick	Staphylococcus aureus	2010-01-31	United Kingdom: Oxford	Blood culture	Homo Sapiens	bacterial culture
5127fe4d-1a64-4f91-b26a-fa53fe77421c	PRJNA690682	Illumina HiSeq 2000	WGS	GENOMIC	random	paired	genomic dna from single colony pick	Staphylococcus aureus	2010-02-05	United Kingdom: Oxford	Blood culture	Homo Sapiens	bacterial culture
9d6136dd-7514-4193-869f-2c8269f7366d	PRJNA690682	Illumina HiSeq 2000	WGS	GENOMIC	random	paired	genomic dna from single colony pick	Staphylococcus aureus	2010-02-13	United Kingdom: Oxford	Blood culture	Homo Sapiens	bacterial culture
ffa10eab-ec84-4d27-bb8d-a0b689df26f2	PRJNA690682	Illumina HiSeq 2000	WGS	GENOMIC	random	paired	genomic dna from single colony pick	Staphylococcus aureus	2010-02-14	United Kingdom: Oxford	Blood culture	Homo Sapiens	bacterial culture
497eaa96-ff3a-4d03-ac1e-f2ce3527d905	PRJNA690682	Illumina HiSeq 2000	WGS	GENOMIC	random	paired	genomic dna from single colony pick	Staphylococcus aureus	2010-02-18	United Kingdom: Oxford	Blood culture	Homo Sapiens	bacterial culture
7d1faf43-72d9-4ec7-9569-827130414b14	PRJNA690682	Illumina HiSeq 2000	WGS	GENOMIC	random	paired	genomic dna from single colony pick	Staphylococcus aureus	2010-02-18	United Kingdom: Oxford	Blood culture	Homo Sapiens	bacterial culture
6727d0ea-1074-416c-93c0-e4b62a1b0036	PRJNA690682	Illumina HiSeq 2000	WGS	GENOMIC	random	paired	genomic dna from single colony pick	Staphylococcus aureus	2010-02-20	United Kingdom: Oxford	Blood culture	Homo Sapiens	bacterial culture
7b2f0c19-d0a4-4693-add1-a83cab727492	PRJNA690682	Illumina HiSeq 2000	WGS	GENOMIC	random	paired	genomic dna from single colony pick	Staphylococcus aureus	2010-02-22	United Kingdom: Oxford	Blood culture	Homo Sapiens	bacterial culture
62fdf404-56ca-4b6a-a318-7a767d25b6b6	PRJNA690682	Illumina HiSeq 2000	WGS	GENOMIC	random	paired	genomic dna from single colony pick	Staphylococcus aureus	2010-02-22	United Kingdom: Oxford	Blood culture	Homo Sapiens	bacterial culture
9b294838-58ac-4ca8-8c13-7396e70f3c25	PRJNA690682	Illumina HiSeq 2000	WGS	GENOMIC	random	paired	genomic dna from single colony pick	Staphylococcus aureus	2010-02-23	United Kingdom: Oxford	Blood culture	Homo Sapiens	bacterial culture
79ec90e4-502c-4102-8290-9d2078087d79	PRJNA690682	Illumina HiSeq 2000	WGS	GENOMIC	random	paired	genomic dna from single colony pick	Staphylococcus aureus	2010-02-24	United Kingdom: Oxford	Blood culture	Homo Sapiens	bacterial culture
26c9bbf6-fc49-44f3-88ad-ce7cf299dd64	PRJNA690682	Illumina HiSeq 2000	WGS	GENOMIC	random	paired	genomic dna from single colony pick	Staphylococcus aureus	2010-02-24	United Kingdom: Oxford	Blood culture	Homo Sapiens	bacterial culture
bfb83e58-2987-4580-adf7-9571524894dc	PRJNA690682	Illumina HiSeq 2000	WGS	GENOMIC	random	paired	genomic dna from single colony pick	Staphylococcus aureus	2010-03-02	United Kingdom: Oxford	Blood culture	Homo Sapiens	bacterial culture
8e1b443b-93c9-4bf2-b4bb-eb733e1ba125	PRJNA690682	Illumina HiSeq 2000	WGS	GENOMIC	random	paired	genomic dna from single colony pick	Staphylococcus aureus	2010-03-05	United Kingdom: Oxford	Blood culture	Homo Sapiens	bacterial culture
bfd8d1d4-bc74-455d-ae1b-d1e983c9dfc7	PRJNA690682	Illumina HiSeq 2000	WGS	GENOMIC	random	paired	genomic dna from single colony pick	Staphylococcus aureus	2010-03-13	United Kingdom: Oxford	Blood culture	Homo Sapiens	bacterial culture
64a5592e-cd86-4e60-ae2b-4e5d37f4b35a	PRJNA690682	Illumina HiSeq 2000	WGS	GENOMIC	random	paired	genomic dna from single colony pick	Staphylococcus aureus	2010-03-13	United Kingdom: Oxford	Blood culture	Homo Sapiens	bacterial culture
eb4b6812-eff4-406f-91cb-676822a22cb1	PRJNA690682	Illumina HiSeq 2000	WGS	GENOMIC	random	paired	genomic dna from single colony pick	Staphylococcus aureus	2010-03-13	United Kingdom: Oxford	Blood culture	Homo Sapiens	bacterial culture
4b159a68-6b83-48f9-add3-71ee04562bca	PRJNA690682	Illumina HiSeq 2000	WGS	GENOMIC	random	paired	genomic dna from single colony pick	Staphylococcus aureus	2010-03-19	United Kingdom: Oxford	Blood culture	Homo Sapiens	bacterial culture
1434d5d4-6964-4343-8410-614818faf7e5	PRJNA690682	Illumina HiSeq 2000	WGS	GENOMIC	random	paired	genomic dna from single colony pick	Staphylococcus aureus	2010-03-21	United Kingdom: Oxford	Blood culture	Homo Sapiens	bacterial culture
33e7924b-09d3-4b74-afe3-f382ea2e9a5a	PRJNA690682	Illumina HiSeq 2000	WGS	GENOMIC	random	paired	genomic dna from single colony pick	Staphylococcus aureus	2010-03-21	United Kingdom: Oxford	Blood culture	Homo Sapiens	bacterial culture
2319081d-47e1-404c-be86-3da0c885f852	PRJNA690682	Illumina HiSeq 2000	WGS	GENOMIC	random	paired	genomic dna from single colony pick	Staphylococcus aureus	2010-03-29	United Kingdom: Oxford	Blood culture	Homo Sapiens	bacterial culture
2f9562b2-cf73-4028-8e47-4fae99d9d877	PRJNA690682	Illumina HiSeq 2000	WGS	GENOMIC	random	paired	genomic dna from single colony pick	Staphylococcus aureus	2010-04-05	United Kingdom: Oxford	Blood culture	Homo Sapiens	bacterial culture
f1c61764-73ac-43fe-b1c9-c9472c79a556	PRJNA690682	Illumina HiSeq 2000	WGS	GENOMIC	random	paired	genomic dna from single colony pick	Staphylococcus aureus	2010-04-08	United Kingdom: Oxford	Blood culture	Homo Sapiens	bacterial culture
8af6d3e3-9375-48db-bc53-9ecb59cf165a	PRJNA690682	Illumina HiSeq 2000	WGS	GENOMIC	random	paired	genomic dna from single colony pick	Staphylococcus aureus	2010-04-12	United Kingdom: Oxford	Blood culture	Homo Sapiens	bacterial culture
be041e0b-c2d3-4353-aba8-cda9934c6f77	PRJNA690682	Illumina HiSeq 2000	WGS	GENOMIC	random	paired	genomic dna from single colony pick	Staphylococcus aureus	2010-04-15	United Kingdom: Oxford	Blood culture	Homo Sapiens	bacterial culture
05d946b0-0383-4cf4-9237-7fbb31193c7f	PRJNA690682	Illumina HiSeq 2000	WGS	GENOMIC	random	paired	genomic dna from single colony pick	Staphylococcus aureus	2010-04-16	United Kingdom: Oxford	Blood culture	Homo Sapiens	bacterial culture
2756f4ec-2970-444f-b97c-460d29f486dc	PRJNA690682	Illumina HiSeq 2000	WGS	GENOMIC	random	paired	genomic dna from single colony pick	Staphylococcus aureus	2010-04-20	United Kingdom: Oxford	Blood culture	Homo Sapiens	bacterial culture
34c9ac9b-6d85-4ae4-97b3-cda2abaf97a9	PRJNA690682	Illumina HiSeq 2000	WGS	GENOMIC	random	paired	genomic dna from single colony pick	Staphylococcus aureus	2010-05-02	United Kingdom: Oxford	Blood culture	Homo Sapiens	bacterial culture
c4fcabb5-f2d2-4c00-aa48-cb0314399151	PRJNA690682	Illumina HiSeq 2000	WGS	GENOMIC	random	paired	genomic dna from single colony pick	Staphylococcus aureus	2010-05-06	United Kingdom: Oxford	Blood culture	Homo Sapiens	bacterial culture
f96b699b-4f95-4545-8cc3-cbb7feee5f12	PRJNA690682	Illumina HiSeq 2000	WGS	GENOMIC	random	paired	genomic dna from single colony pick	Staphylococcus aureus	2010-05-15	United Kingdom: Oxford	Blood culture	Homo Sapiens	bacterial culture
21a948e5-987c-41a7-a78b-d4b321a95994	PRJNA690682	Illumina HiSeq 2000	WGS	GENOMIC	random	paired	genomic dna from single colony pick	Staphylococcus aureus	2010-05-25	United Kingdom: Oxford	Blood culture	Homo Sapiens	bacterial culture
6a8b77e9-a9d9-4086-9a84-9a6f22306faa	PRJNA690682	Illumina HiSeq 2000	WGS	GENOMIC	random	paired	genomic dna from single colony pick	Staphylococcus aureus	2010-06-09	United Kingdom: Oxford	Blood culture	Homo Sapiens	bacterial culture
c20ce317-abf7-4dc9-aaeb-2118bc252736	PRJNA690682	Illumina HiSeq 2000	WGS	GENOMIC	random	paired	genomic dna from single colony pick	Staphylococcus aureus	2010-06-10	United Kingdom: Oxford	Blood culture	Homo Sapiens	bacterial culture
4da4b7e4-3fbe-4456-b19a-1317e32d361c	PRJNA690682	Illumina HiSeq 2000	WGS	GENOMIC	random	paired	genomic dna from single colony pick	Staphylococcus aureus	2010-06-27	United Kingdom: Oxford	Blood culture	Homo Sapiens	bacterial culture
2a7a2762-2d8f-4f39-86b7-c489c11a0964	PRJNA690682	Illumina HiSeq 2000	WGS	GENOMIC	random	paired	genomic dna from single colony pick	Staphylococcus aureus	2010-06-27	United Kingdom: Oxford	Blood culture	Homo Sapiens	bacterial culture
a15e2a32-234d-420b-9a3a-a442a6c01c9b	PRJNA690682	Illumina HiSeq 2000	WGS	GENOMIC	random	paired	genomic dna from single colony pick	Staphylococcus aureus	2010-06-28	United Kingdom: Oxford	Blood culture	Homo Sapiens	bacterial culture
be839407-2495-48be-9788-2f69afd65c6c	PRJNA690682	Illumina HiSeq 2000	WGS	GENOMIC	random	paired	genomic dna from single colony pick	Staphylococcus aureus	2010-06-30	United Kingdom: Oxford	Blood culture	Homo Sapiens	bacterial culture
b6304e59-5341-4458-ba0f-134dfaa02c06	PRJNA690682	Illumina HiSeq 2000	WGS	GENOMIC	random	paired	genomic dna from single colony pick	Staphylococcus aureus	2010-06-30	United Kingdom: Oxford	Blood culture	Homo Sapiens	bacterial culture
7ced61f4-6293-4353-b525-e98ae3aae602	PRJNA690682	Illumina HiSeq 2000	WGS	GENOMIC	random	paired	genomic dna from single colony pick	Staphylococcus aureus	2010-06-30	United Kingdom: Oxford	Blood culture	Homo Sapiens	bacterial culture
a8dafbc3-72f0-40d4-b378-921c1db5427f	PRJNA690682	Illumina HiSeq 2000	WGS	GENOMIC	random	paired	genomic dna from single colony pick	Staphylococcus aureus	2010-07-07	United Kingdom: Oxford	Blood culture	Homo Sapiens	bacterial culture
8e80650d-5ce5-457a-971c-d18315d29d12	PRJNA690682	Illumina HiSeq 2000	WGS	GENOMIC	random	paired	genomic dna from single colony pick	Staphylococcus aureus	2010-07-07	United Kingdom: Oxford	Blood culture	Homo Sapiens	bacterial culture
4e6f4567-2fd0-4366-9e8c-773307fe5c3d	PRJNA690682	Illumina HiSeq 2000	WGS	GENOMIC	random	paired	genomic dna from single colony pick	Staphylococcus aureus	2010-07-07	United Kingdom: Oxford	Blood culture	Homo Sapiens	bacterial culture
2a98f0f0-9638-43c5-b36b-5436b8b40a47	PRJNA690682	Illumina HiSeq 2000	WGS	GENOMIC	random	paired	genomic dna from single colony pick	Staphylococcus aureus	2010-07-10	United Kingdom: Oxford	Blood culture	Homo Sapiens	bacterial culture
15d058b9-e4bf-4551-8429-269233aeae9f	PRJNA690682	Illumina HiSeq 2000	WGS	GENOMIC	random	paired	genomic dna from single colony pick	Staphylococcus aureus	2010-07-13	United Kingdom: Oxford	Blood culture	Homo Sapiens	bacterial culture
8e435460-f5e9-4522-8c10-2fff56b2b7cb	PRJNA690682	Illumina HiSeq 2000	WGS	GENOMIC	random	paired	genomic dna from single colony pick	Staphylococcus aureus	2010-07-15	United Kingdom: Oxford	Blood culture	Homo Sapiens	bacterial culture
ae174d88-4b36-49de-b023-0e811c2d5d83	PRJNA690682	Illumina HiSeq 2000	WGS	GENOMIC	random	paired	genomic dna from single colony pick	Staphylococcus aureus	2010-07-15	United Kingdom: Oxford	Blood culture	Homo Sapiens	bacterial culture
d2eb8730-3870-4c91-918a-efa52bedbfdf	PRJNA690682	Illumina HiSeq 2000	WGS	GENOMIC	random	paired	genomic dna from single colony pick	Staphylococcus aureus	2010-07-15	United Kingdom: Oxford	Blood culture	Homo Sapiens	bacterial culture
6758b27d-a79a-4328-85df-3e96a2bf2b99	PRJNA690682	Illumina HiSeq 2000	WGS	GENOMIC	random	paired	genomic dna from single colony pick	Staphylococcus aureus	2010-07-19	United Kingdom: Oxford	Blood culture	Homo Sapiens	bacterial culture
64a9ce74-b529-4407-a29e-277cb3dd0d2b	PRJNA690682	Illumina HiSeq 2000	WGS	GENOMIC	random	paired	genomic dna from single colony pick	Staphylococcus aureus	2010-07-26	United Kingdom: Oxford	Blood culture	Homo Sapiens	bacterial culture
9aab44c0-1403-4c8d-a596-78d071649cc5	PRJNA690682	Illumina HiSeq 2000	WGS	GENOMIC	random	paired	genomic dna from single colony pick	Staphylococcus aureus	2010-08-01	United Kingdom: Oxford	Blood culture	Homo Sapiens	bacterial culture
7bbf75af-af6f-4034-a20a-e1d717e1e419	PRJNA690682	Illumina HiSeq 2000	WGS	GENOMIC	random	paired	genomic dna from single colony pick	Staphylococcus aureus	2010-08-02	United Kingdom: Oxford	Blood culture	Homo Sapiens	bacterial culture
742c3f8d-6037-4c5b-9b9d-3705113e8127	PRJNA690682	Illumina HiSeq 2000	WGS	GENOMIC	random	paired	genomic dna from single colony pick	Staphylococcus aureus	2010-08-05	United Kingdom: Oxford	Blood culture	Homo Sapiens	bacterial culture
aa433f5d-d869-4932-91ce-94e0e38a98d5	PRJNA690682	Illumina HiSeq 2000	WGS	GENOMIC	random	paired	genomic dna from single colony pick	Staphylococcus aureus	2010-08-18	United Kingdom: Oxford	Blood culture	Homo Sapiens	bacterial culture
9dd572d8-d4ed-4478-8bf1-7be511a05317	PRJNA690682	Illumina HiSeq 2000	WGS	GENOMIC	random	paired	genomic dna from single colony pick	Staphylococcus aureus	2010-08-25	United Kingdom: Oxford	Blood culture	Homo Sapiens	bacterial culture
6bc40c65-eac1-42c8-9fd5-9b8d49e0791a	PRJNA690682	Illumina HiSeq 2000	WGS	GENOMIC	random	paired	genomic dna from single colony pick	Staphylococcus aureus	2010-09-07	United Kingdom: Oxford	Blood culture	Homo Sapiens	bacterial culture
94733058-187b-4cbd-8cd2-a187b33ba22e	PRJNA690682	Illumina HiSeq 2000	WGS	GENOMIC	random	paired	genomic dna from single colony pick	Staphylococcus aureus	2010-09-11	United Kingdom: Oxford	Blood culture	Homo Sapiens	bacterial culture
b8c5a11f-aa72-447c-bf41-5673c615e950	PRJNA690682	Illumina HiSeq 2000	WGS	GENOMIC	random	paired	genomic dna from single colony pick	Staphylococcus aureus	2010-09-16	United Kingdom: Oxford	Blood culture	Homo Sapiens	bacterial culture
f3b3fe21-ff36-45dd-ac5a-75e61ede67c8	PRJNA690682	Illumina HiSeq 2000	WGS	GENOMIC	random	paired	genomic dna from single colony pick	Staphylococcus aureus	2010-09-21	United Kingdom: Oxford	Blood culture	Homo Sapiens	bacterial culture
4d542b82-36f6-4ab8-acc5-d85c39fa45d7	PRJNA690682	Illumina HiSeq 2000	WGS	GENOMIC	random	paired	genomic dna from single colony pick	Staphylococcus aureus	2010-09-22	United Kingdom: Oxford	Blood culture	Homo Sapiens	bacterial culture
004b3b1c-d662-4bc4-b0bb-09663056f6ad	PRJNA690682	Illumina HiSeq 2000	WGS	GENOMIC	random	paired	genomic dna from single colony pick	Staphylococcus aureus	2010-09-24	United Kingdom: Oxford	Blood culture	Homo Sapiens	bacterial culture
f6ad145a-4dd0-4f10-b908-4f6a8b92d346	PRJNA690682	Illumina HiSeq 2000	WGS	GENOMIC	random	paired	genomic dna from single colony pick	Staphylococcus aureus	2010-09-27	United Kingdom: Oxford	Blood culture	Homo Sapiens	bacterial culture
80938777-a182-42bb-90e4-4299e5355c87	PRJNA690682	Illumina HiSeq 2000	WGS	GENOMIC	random	paired	genomic dna from single colony pick	Staphylococcus aureus	2010-10-01	United Kingdom: Oxford	Blood culture	Homo Sapiens	bacterial culture
c131a596-fd55-4fd0-9968-16a48aba7fe7	PRJNA690682	Illumina HiSeq 2000	WGS	GENOMIC	random	paired	genomic dna from single colony pick	Staphylococcus aureus	2010-10-01	United Kingdom: Oxford	Blood culture	Homo Sapiens	bacterial culture
919c0339-023e-43f3-9276-a2ffca8ca84f	PRJNA690682	Illumina HiSeq 2000	WGS	GENOMIC	random	paired	genomic dna from single colony pick	Staphylococcus aureus	2010-10-05	United Kingdom: Oxford	Blood culture	Homo Sapiens	bacterial culture
3f1062a5-0077-40bc-9e8e-8adf2b9aa3bf	PRJNA690682	Illumina HiSeq 2000	WGS	GENOMIC	random	paired	genomic dna from single colony pick	Staphylococcus aureus	2010-10-08	United Kingdom: Oxford	Blood culture	Homo Sapiens	bacterial culture
a2675992-01e9-4249-a285-c058501ae1c2	PRJNA690682	Illumina HiSeq 2000	WGS	GENOMIC	random	paired	genomic dna from single colony pick	Staphylococcus aureus	2010-10-14	United Kingdom: Oxford	Blood culture	Homo Sapiens	bacterial culture
40dee044-d8f0-434a-8072-62bbe709c174	PRJNA690682	Illumina HiSeq 2000	WGS	GENOMIC	random	paired	genomic dna from single colony pick	Staphylococcus aureus	2010-10-15	United Kingdom: Oxford	Blood culture	Homo Sapiens	bacterial culture
232f1dc3-beb1-48a4-a621-6c8e91c6e677	PRJNA690682	Illumina HiSeq 2000	WGS	GENOMIC	random	paired	genomic dna from single colony pick	Staphylococcus aureus	2010-10-17	United Kingdom: Oxford	Blood culture	Homo Sapiens	bacterial culture
1d3fb65f-73e2-4d5e-9ac5-93319a3ff452	PRJNA690682	Illumina HiSeq 2000	WGS	GENOMIC	random	paired	genomic dna from single colony pick	Staphylococcus aureus	2010-11-06	United Kingdom: Oxford	Blood culture	Homo Sapiens	bacterial culture
6b44d031-a5a1-4b4f-a568-a47c28f3755c	PRJNA690682	Illumina HiSeq 2000	WGS	GENOMIC	random	paired	genomic dna from single colony pick	Staphylococcus aureus	2010-11-07	United Kingdom: Oxford	Blood culture	Homo Sapiens	bacterial culture
a89a0e00-870e-4231-b3b0-de2113e199f7	PRJNA690682	Illumina HiSeq 2000	WGS	GENOMIC	random	paired	genomic dna from single colony pick	Staphylococcus aureus	2010-11-08	United Kingdom: Oxford	Blood culture	Homo Sapiens	bacterial culture
b3229cde-05de-4f7e-b56a-58d545a987c8	PRJNA690682	Illumina HiSeq 2000	WGS	GENOMIC	random	paired	genomic dna from single colony pick	Staphylococcus aureus	2010-11-09	United Kingdom: Oxford	Blood culture	Homo Sapiens	bacterial culture
a63ab937-d7fb-454d-953d-b6e78bcdb2a9	PRJNA690682	Illumina HiSeq 2000	WGS	GENOMIC	random	paired	genomic dna from single colony pick	Staphylococcus aureus	2010-11-09	United Kingdom: Oxford	Blood culture	Homo Sapiens	bacterial culture
e85faa06-bcbf-4df6-85b3-5b230c905d58	PRJNA690682	Illumina HiSeq 2000	WGS	GENOMIC	random	paired	genomic dna from single colony pick	Staphylococcus aureus	2010-11-10	United Kingdom: Oxford	Blood culture	Homo Sapiens	bacterial culture
ba43c6fb-6c1d-4589-bd14-2302a8568e82	PRJNA690682	Illumina HiSeq 2000	WGS	GENOMIC	random	paired	genomic dna from single colony pick	Staphylococcus aureus	2010-11-11	United Kingdom: Oxford	Blood culture	Homo Sapiens	bacterial culture
6e5be8c5-a863-48a6-ad47-536c596dada6	PRJNA690682	Illumina HiSeq 2000	WGS	GENOMIC	random	paired	genomic dna from single colony pick	Staphylococcus aureus	2010-11-12	United Kingdom: Oxford	Blood culture	Homo Sapiens	bacterial culture
a2da1916-80ce-493c-a68e-2ae299983978	PRJNA690682	Illumina HiSeq 2000	WGS	GENOMIC	random	paired	genomic dna from single colony pick	Staphylococcus aureus	2010-11-16	United Kingdom: Oxford	Blood culture	Homo Sapiens	bacterial culture
b5519a63-4623-46f4-93b0-e7a077bdb3ba	PRJNA690682	Illumina HiSeq 2000	WGS	GENOMIC	random	paired	genomic dna from single colony pick	Staphylococcus aureus	2010-11-17	United Kingdom: Oxford	Blood culture	Homo Sapiens	bacterial culture
97ce87e7-76c0-42d6-8b03-197afc453c21	PRJNA690682	Illumina HiSeq 2000	WGS	GENOMIC	random	paired	genomic dna from single colony pick	Staphylococcus aureus	2010-11-26	United Kingdom: Oxford	Blood culture	Homo Sapiens	bacterial culture
923237f8-0f3b-4c40-9d2f-81362c831a1e	PRJNA690682	Illumina HiSeq 2000	WGS	GENOMIC	random	paired	genomic dna from single colony pick	Staphylococcus aureus	2010-11-30	United Kingdom: Oxford	Blood culture	Homo Sapiens	bacterial culture
188fac2e-5420-4d95-8e63-b0eaf2959bbf	PRJNA690682	Illumina HiSeq 2000	WGS	GENOMIC	random	paired	genomic dna from single colony pick	Staphylococcus aureus	2010-12-05	United Kingdom: Oxford	Blood culture	Homo Sapiens	bacterial culture
d3381ca6-5910-4cb1-a1d6-0426acdfa8a8	PRJNA690682	Illumina HiSeq 2000	WGS	GENOMIC	random	paired	genomic dna from single colony pick	Staphylococcus aureus	2010-12-06	United Kingdom: Oxford	Blood culture	Homo Sapiens	bacterial culture
cb1325b5-d531-4d57-bc7e-eb6b5b000ce8	PRJNA690682	Illumina HiSeq 2000	WGS	GENOMIC	random	paired	genomic dna from single colony pick	Staphylococcus aureus	2010-12-08	United Kingdom: Oxford	Blood culture	Homo Sapiens	bacterial culture
acd09c6e-bfc4-45c1-a45f-04efbc143173	PRJNA690682	Illumina HiSeq 2000	WGS	GENOMIC	random	paired	genomic dna from single colony pick	Staphylococcus aureus	2010-12-10	United Kingdom: Oxford	Blood culture	Homo Sapiens	bacterial culture
d3f0d96c-fc4b-4808-854a-afbd678dcc76	PRJNA690682	Illumina HiSeq 2000	WGS	GENOMIC	random	paired	genomic dna from single colony pick	Staphylococcus aureus	2010-12-20	United Kingdom: Oxford	Blood culture	Homo Sapiens	bacterial culture
fc94110e-870a-4be5-9cfc-3b6349c146cf	PRJNA690682	Illumina HiSeq 2000	WGS	GENOMIC	random	paired	genomic dna from single colony pick	Staphylococcus aureus	2010-12-23	United Kingdom: Oxford	Blood culture	Homo Sapiens	bacterial culture
3fcc1727-71b0-437d-ac56-01a19bbf08e8	PRJNA690682	Illumina HiSeq 2000	WGS	GENOMIC	random	paired	genomic dna from single colony pick	Staphylococcus aureus	2011-01-04	United Kingdom: Oxford	Blood culture	Homo Sapiens	bacterial culture
06a6eb90-8e48-4a3d-a5c6-1a25fe924365	PRJNA690682	Illumina HiSeq 2000	WGS	GENOMIC	random	paired	genomic dna from single colony pick	Staphylococcus aureus	2011-01-05	United Kingdom: Oxford	Blood culture	Homo Sapiens	bacterial culture
e09a5003-8fa9-4ad5-a4c9-b0c4ffbe3ed1	PRJNA690682	Illumina HiSeq 2000	WGS	GENOMIC	random	paired	genomic dna from single colony pick	Staphylococcus aureus	2011-01-07	United Kingdom: Oxford	Blood culture	Homo Sapiens	bacterial culture
0f96a6eb-8752-4029-8665-d80a54c8daf5	PRJNA690682	Illumina HiSeq 2000	WGS	GENOMIC	random	paired	genomic dna from single colony pick	Staphylococcus aureus	2011-01-11	United Kingdom: Oxford	Blood culture	Homo Sapiens	bacterial culture
023b1ee1-f3c9-4c21-8d61-5eb7edd5a1ba	PRJNA690682	Illumina HiSeq 2000	WGS	GENOMIC	random	paired	genomic dna from single colony pick	Staphylococcus aureus	2011-01-11	United Kingdom: Oxford	Blood culture	Homo Sapiens	bacterial culture
4d786448-8937-402e-97b9-2864194b78a1	PRJNA690682	Illumina HiSeq 2000	WGS	GENOMIC	random	paired	genomic dna from single colony pick	Staphylococcus aureus	2011-01-12	United Kingdom: Oxford	Blood culture	Homo Sapiens	bacterial culture
b02d3039-b2fe-4582-949d-ebde42589d93	PRJNA690682	Illumina HiSeq 2000	WGS	GENOMIC	random	paired	genomic dna from single colony pick	Staphylococcus aureus	2011-01-21	United Kingdom: Oxford	Blood culture	Homo Sapiens	bacterial culture
36575101-2642-4575-8fb5-23e12f25827c	PRJNA690682	Illumina HiSeq 2000	WGS	GENOMIC	random	paired	genomic dna from single colony pick	Staphylococcus aureus	2011-01-28	United Kingdom: Oxford	Blood culture	Homo Sapiens	bacterial culture
5701786e-5f1c-4caa-ab5c-2cd80fbda6bc	PRJNA690682	Illumina HiSeq 2000	WGS	GENOMIC	random	paired	genomic dna from single colony pick	Staphylococcus aureus	2011-01-31	United Kingdom: Oxford	Blood culture	Homo Sapiens	bacterial culture
7ab50e7d-549c-4657-b539-f329d9fb02f4	PRJNA690682	Illumina HiSeq 2000	WGS	GENOMIC	random	paired	genomic dna from single colony pick	Staphylococcus aureus	2011-02-03	United Kingdom: Oxford	Blood culture	Homo Sapiens	bacterial culture
8b8f39ee-4daa-4d81-981f-4819356e47a7	PRJNA690682	Illumina HiSeq 2000	WGS	GENOMIC	random	paired	genomic dna from single colony pick	Staphylococcus aureus	2011-02-04	United Kingdom: Oxford	Blood culture	Homo Sapiens	bacterial culture
031dcbdd-0394-400a-adc2-ae7ed9d65a45	PRJNA690682	Illumina HiSeq 2000	WGS	GENOMIC	random	paired	genomic dna from single colony pick	Staphylococcus aureus	2011-02-05	United Kingdom: Oxford	Blood culture	Homo Sapiens	bacterial culture
7a8a81b1-97fc-40bd-b836-040693de7a6a	PRJNA690682	Illumina HiSeq 2000	WGS	GENOMIC	random	paired	genomic dna from single colony pick	Staphylococcus aureus	2011-09-02	United Kingdom: Oxford	Blood culture	Homo Sapiens	bacterial culture
d0dcbaa9-ed2c-45ca-97fb-256f0b93aaa4	PRJNA690682	Illumina HiSeq 2000	WGS	GENOMIC	random	paired	genomic dna from single colony pick	Staphylococcus aureus	2011-09-13	United Kingdom: Oxford	Blood culture	Homo Sapiens	bacterial culture
4725bb8a-c951-47be-ac4f-3ac0f921d7a6	PRJNA690682	Illumina HiSeq 2000	WGS	GENOMIC	random	paired	genomic dna from single colony pick	Staphylococcus aureus	2011-09-14	United Kingdom: Oxford	Blood culture	Homo Sapiens	bacterial culture
4c079eb1-a9c5-47a3-bdbb-e1b38c712423	PRJNA690682	Illumina HiSeq 2000	WGS	GENOMIC	random	paired	genomic dna from single colony pick	Staphylococcus aureus	2011-09-28	United Kingdom: Oxford	Blood culture	Homo Sapiens	bacterial culture
9f19a904-ad79-4da1-baf2-97d4f1132f94	PRJNA690682	Illumina HiSeq 2000	WGS	GENOMIC	random	paired	genomic dna from single colony pick	Staphylococcus aureus	2011-10-02	United Kingdom: Oxford	Blood culture	Homo Sapiens	bacterial culture
f0f56378-147d-4845-a1cd-fa5eb0633c08	PRJNA690682	Illumina HiSeq 2000	WGS	GENOMIC	random	paired	genomic dna from single colony pick	Staphylococcus aureus	2011-10-11	United Kingdom: Oxford	Blood culture	Homo Sapiens	bacterial culture
fbb724ad-2108-4be2-9e2e-62509f90649f	PRJNA369475	Illumina HiSeq 2000	WGS	GENOMIC	random	paired	genomic dna from single colony pick	Staphylococcus aureus	2011-10-23	United Kingdom: Oxford	Blood culture	Homo Sapiens	bacterial culture
b5697568-4afd-486f-be3c-9a12a8e3cde9	PRJNA690682	Illumina HiSeq 2000	WGS	GENOMIC	random	paired	genomic dna from single colony pick	Staphylococcus aureus	2011-10-25	United Kingdom: Oxford	Blood culture	Homo Sapiens	bacterial culture
5a03f1f5-b1cc-4111-99fc-d6d5b6339578	PRJNA690682	Illumina HiSeq 2000	WGS	GENOMIC	random	paired	genomic dna from single colony pick	Staphylococcus aureus	2011-10-29	United Kingdom: Oxford	Blood culture	Homo Sapiens	bacterial culture
b40584b2-366c-46cc-9ace-81a62dbfc226	PRJNA369475	Illumina HiSeq 2000	WGS	GENOMIC	random	paired	genomic dna from single colony pick	Staphylococcus aureus	2011-10-30	United Kingdom: Oxford	Blood culture	Homo Sapiens	bacterial culture
103d38e2-40b0-4706-9cc4-2cdeaf925304	PRJNA690682	Illumina HiSeq 2000	WGS	GENOMIC	random	paired	genomic dna from single colony pick	Staphylococcus aureus	2011-11-02	United Kingdom: Oxford	Blood culture	Homo Sapiens	bacterial culture
939fa914-2491-44da-9486-45f32fb53982	PRJNA690682	Illumina HiSeq 2000	WGS	GENOMIC	random	paired	genomic dna from single colony pick	Staphylococcus aureus	2011-11-11	United Kingdom: Oxford	Blood culture	Homo Sapiens	bacterial culture
1d00e02d-7d45-47a1-bc0f-58df7e557db5	PRJNA690682	Illumina HiSeq 2000	WGS	GENOMIC	random	paired	genomic dna from single colony pick	Staphylococcus aureus	2011-11-12	United Kingdom: Oxford	Blood culture	Homo Sapiens	bacterial culture
f5dfae25-94ff-4695-992e-29f6b5d74069	PRJNA690682	Illumina HiSeq 2000	WGS	GENOMIC	random	paired	genomic dna from single colony pick	Staphylococcus aureus	2011-11-15	United Kingdom: Oxford	Blood culture	Homo Sapiens	bacterial culture
e5c3bb05-07f8-4046-958c-39c62a4d5e34	PRJNA690682	Illumina HiSeq 2000	WGS	GENOMIC	random	paired	genomic dna from single colony pick	Staphylococcus aureus	2011-11-26	United Kingdom: Oxford	Blood culture	Homo Sapiens	bacterial culture
073add6e-fa4c-4633-9975-a92eea29ca81	PRJNA690682	Illumina HiSeq 2000	WGS	GENOMIC	random	paired	genomic dna from single colony pick	Staphylococcus aureus	2011-11-30	United Kingdom: Oxford	Blood culture	Homo Sapiens	bacterial culture
f023bc9b-143f-45ca-b5d7-64b5fc6e530e	PRJNA690682	Illumina HiSeq 2000	WGS	GENOMIC	random	paired	genomic dna from single colony pick	Staphylococcus aureus	2011-12-09	United Kingdom: Oxford	Blood culture	Homo Sapiens	bacterial culture
af615c74-a96e-4497-920d-8fe799ca5ae9	PRJNA690682	Illumina HiSeq 2000	WGS	GENOMIC	random	paired	genomic dna from single colony pick	Staphylococcus aureus	2011-12-10	United Kingdom: Oxford	Blood culture	Homo Sapiens	bacterial culture
cb789987-9310-4503-8cce-6f571038daa7	PRJNA690682	Illumina HiSeq 2000	WGS	GENOMIC	random	paired	genomic dna from single colony pick	Staphylococcus aureus	2011-12-15	United Kingdom: Oxford	Blood culture	Homo Sapiens	bacterial culture
c156c492-a31a-4a18-89dd-6c0a928ee970	PRJNA690682	Illumina HiSeq 2000	WGS	GENOMIC	random	paired	genomic dna from single colony pick	Staphylococcus aureus	2011-12-20	United Kingdom: Oxford	Blood culture	Homo Sapiens	bacterial culture
71b11c5d-7258-4624-b16e-6a474580628a	PRJNA690682	Illumina HiSeq 2000	WGS	GENOMIC	random	paired	genomic dna from single colony pick	Staphylococcus aureus	2011-12-21	United Kingdom: Oxford	Blood culture	Homo Sapiens	bacterial culture
cf36d032-4087-473e-a675-3fec24a5dd1d	PRJNA690682	Illumina HiSeq 2000	WGS	GENOMIC	random	paired	genomic dna from single colony pick	Staphylococcus aureus	2011-12-24	United Kingdom: Oxford	Blood culture	Homo Sapiens	bacterial culture
78de1700-23c9-420b-ba28-52982a3cd074	PRJNA690682	Illumina HiSeq 2000	WGS	GENOMIC	random	paired	genomic dna from single colony pick	Staphylococcus aureus	2011-12-25	United Kingdom: Oxford	Blood culture	Homo Sapiens	bacterial culture
0a424981-7f44-4ef2-abf4-df46402dfbde	PRJNA690682	Illumina HiSeq 2000	WGS	GENOMIC	random	paired	genomic dna from single colony pick	Staphylococcus aureus	2011-12-25	United Kingdom: Oxford	Blood culture	Homo Sapiens	bacterial culture
1c4c35d1-4549-4b56-994e-0b1b55455021	PRJNA690682	Illumina HiSeq 2000	WGS	GENOMIC	random	paired	genomic dna from single colony pick	Staphylococcus aureus	2011-12-27	United Kingdom: Oxford	Blood culture	Homo Sapiens	bacterial culture
3f796abd-873a-4232-8c72-fc0dba867781	PRJNA690682	Illumina HiSeq 2000	WGS	GENOMIC	random	paired	genomic dna from single colony pick	Staphylococcus aureus	2012-01-03	United Kingdom: Oxford	Blood culture	Homo Sapiens	bacterial culture
2a7e6791-a00b-43ee-8621-d9bbbe112c2e	PRJNA690682	Illumina HiSeq 2000	WGS	GENOMIC	random	paired	genomic dna from single colony pick	Staphylococcus aureus	2012-01-05	United Kingdom: Oxford	Blood culture	Homo Sapiens	bacterial culture
999c0a82-a6fc-49ea-a0a4-600043c2fb0f	PRJNA690682	Illumina HiSeq 2000	WGS	GENOMIC	random	paired	genomic dna from single colony pick	Staphylococcus aureus	2012-01-10	United Kingdom: Oxford	Blood culture	Homo Sapiens	bacterial culture
2ccc6819-d487-48a5-b8ef-a0516d4e2267	PRJNA690682	Illumina HiSeq 2000	WGS	GENOMIC	random	paired	genomic dna from single colony pick	Staphylococcus aureus	2012-01-15	United Kingdom: Oxford	Blood culture	Homo Sapiens	bacterial culture
c562450c-40e4-42f3-9681-3f00ec566f91	PRJNA690682	Illumina HiSeq 2000	WGS	GENOMIC	random	paired	genomic dna from single colony pick	Staphylococcus aureus	2012-01-30	United Kingdom: Oxford	Blood culture	Homo Sapiens	bacterial culture
96bfb53d-fdc3-4b1c-a90a-eebf9f36aae5	PRJNA690682	Illumina HiSeq 2000	WGS	GENOMIC	random	paired	genomic dna from single colony pick	Staphylococcus aureus	2012-02-02	United Kingdom: Oxford	Blood culture	Homo Sapiens	bacterial culture
0f0d031f-bdfc-4c2d-a21b-70cbc62b1ffa	PRJNA690682	Illumina HiSeq 2000	WGS	GENOMIC	random	paired	genomic dna from single colony pick	Staphylococcus aureus	2012-02-03	United Kingdom: Oxford	Blood culture	Homo Sapiens	bacterial culture
072a1c1f-92c6-4012-96b5-857210f1fbd0	PRJNA690682	Illumina HiSeq 2000	WGS	GENOMIC	random	paired	genomic dna from single colony pick	Staphylococcus aureus	2012-02-11	United Kingdom: Oxford	Blood culture	Homo Sapiens	bacterial culture
998e70b5-48a3-4b95-a830-76f1aae53fae	PRJNA690682	Illumina HiSeq 2000	WGS	GENOMIC	random	paired	genomic dna from single colony pick	Staphylococcus aureus	2012-02-14	United Kingdom: Oxford	Blood culture	Homo Sapiens	bacterial culture
ba1e0db8-847a-4c01-9159-3837c3e347c6	PRJNA369475	Illumina HiSeq 2000	WGS	GENOMIC	random	paired	genomic dna from single colony pick	Staphylococcus aureus	2012-02-20	United Kingdom: Oxford	Blood culture	Homo Sapiens	bacterial culture
089419a8-f5cb-4a07-9840-3f0ff63d50df	PRJNA690682	Illumina HiSeq 2000	WGS	GENOMIC	random	paired	genomic dna from single colony pick	Staphylococcus aureus	2012-02-24	United Kingdom: Oxford	Blood culture	Homo Sapiens	bacterial culture
3e0ef67d-bd8d-4a4c-9c22-7f0e721131ac	PRJNA369475	Illumina HiSeq 2000	WGS	GENOMIC	random	paired	genomic dna from single colony pick	Staphylococcus aureus	2012-03-01	United Kingdom: Oxford	Blood culture	Homo Sapiens	bacterial culture
1d1b6499-353e-4f12-8a49-32256ba28d12	PRJNA690682	Illumina HiSeq 2000	WGS	GENOMIC	random	paired	genomic dna from single colony pick	Staphylococcus aureus	2012-03-01	United Kingdom: Oxford	Blood culture	Homo Sapiens	bacterial culture
4784d232-90e6-4528-92b8-7b72612f9407	PRJNA690682	Illumina HiSeq 2000	WGS	GENOMIC	random	paired	genomic dna from single colony pick	Staphylococcus aureus	2012-03-02	United Kingdom: Oxford	Blood culture	Homo Sapiens	bacterial culture
4a61dfcc-885d-4f1e-a34f-46fccd4a8c5b	PRJNA369475	Illumina HiSeq 2000	WGS	GENOMIC	random	paired	genomic dna from single colony pick	Staphylococcus aureus	2012-03-06	United Kingdom: Oxford	Blood culture	Homo Sapiens	bacterial culture
c14872b0-91a2-49ef-883a-30e6f2bfa22a	PRJNA690682	Illumina HiSeq 2000	WGS	GENOMIC	random	paired	genomic dna from single colony pick	Staphylococcus aureus	2012-03-07	United Kingdom: Oxford	Blood culture	Homo Sapiens	bacterial culture
96e0c995-b47e-4628-8877-fd367b6efd3a	PRJNA690682	Illumina HiSeq 2000	WGS	GENOMIC	random	paired	genomic dna from single colony pick	Staphylococcus aureus	2012-03-09	United Kingdom: Oxford	Blood culture	Homo Sapiens	bacterial culture
57ea9a8a-2b59-468e-9ee5-ea2843e7a351	PRJNA690682	Illumina HiSeq 2000	WGS	GENOMIC	random	paired	genomic dna from single colony pick	Staphylococcus aureus	2012-03-12	United Kingdom: Oxford	Blood culture	Homo Sapiens	bacterial culture
385836ad-941b-4e1e-8438-22f8c2285260	PRJNA690682	Illumina HiSeq 2000	WGS	GENOMIC	random	paired	genomic dna from single colony pick	Staphylococcus aureus	2012-03-13	United Kingdom: Oxford	Blood culture	Homo Sapiens	bacterial culture
88812e76-cc34-4bd7-8584-cbb808e07182	PRJNA690682	Illumina HiSeq 2000	WGS	GENOMIC	random	paired	genomic dna from single colony pick	Staphylococcus aureus	2012-03-19	United Kingdom: Oxford	Blood culture	Homo Sapiens	bacterial culture
4d08e581-f0ab-4f8b-b215-ae23fd856c74	PRJNA690682	Illumina HiSeq 2000	WGS	GENOMIC	random	paired	genomic dna from single colony pick	Staphylococcus aureus	2012-03-22	United Kingdom: Oxford	Blood culture	Homo Sapiens	bacterial culture
2f351653-cf27-47c5-908d-42e061277004	PRJNA690682	Illumina HiSeq 2000	WGS	GENOMIC	random	paired	genomic dna from single colony pick	Staphylococcus aureus	2012-03-24	United Kingdom: Oxford	Blood culture	Homo Sapiens	bacterial culture
b5b09e9a-67d0-462f-8fb4-9539f130a1c2	PRJNA690682	Illumina HiSeq 2000	WGS	GENOMIC	random	paired	genomic dna from single colony pick	Staphylococcus aureus	2012-03-24	United Kingdom: Oxford	Blood culture	Homo Sapiens	bacterial culture
f40a71ae-012b-49fa-8ed4-5642deca7267	PRJNA690682	Illumina HiSeq 2000	WGS	GENOMIC	random	paired	genomic dna from single colony pick	Staphylococcus aureus	2012-03-27	United Kingdom: Oxford	Blood culture	Homo Sapiens	bacterial culture
2122e09b-eff9-4587-aa00-f26f90cabb76	PRJNA690682	Illumina HiSeq 2000	WGS	GENOMIC	random	paired	genomic dna from single colony pick	Staphylococcus aureus	2012-03-28	United Kingdom: Oxford	Blood culture	Homo Sapiens	bacterial culture
4677fafa-dd20-4a94-9672-ce21f6ac40fd	PRJNA690682	Illumina HiSeq 2000	WGS	GENOMIC	random	paired	genomic dna from single colony pick	Staphylococcus aureus	2012-03-30	United Kingdom: Oxford	Blood culture	Homo Sapiens	bacterial culture
5d247e41-ca5c-44df-8b3e-1fda7346d7c8	PRJNA690682	Illumina HiSeq 2000	WGS	GENOMIC	random	paired	genomic dna from single colony pick	Staphylococcus aureus	2012-04-04	United Kingdom: Oxford	Blood culture	Homo Sapiens	bacterial culture
f46796b2-aedd-4a67-8737-fe3b9fa0ba37	PRJNA690682	Illumina HiSeq 2000	WGS	GENOMIC	random	paired	genomic dna from single colony pick	Staphylococcus aureus	2012-04-09	United Kingdom: Oxford	Blood culture	Homo Sapiens	bacterial culture
2d48820a-9b84-436c-b75b-986aa3e6fbea	PRJNA690682	Illumina HiSeq 2000	WGS	GENOMIC	random	paired	genomic dna from single colony pick	Staphylococcus aureus	2012-04-12	United Kingdom: Oxford	Blood culture	Homo Sapiens	bacterial culture
d0a1f700-9bd1-4ab2-9450-6dfeef5fe4d9	PRJNA369475	Illumina HiSeq 2000	WGS	GENOMIC	random	paired	genomic dna from single colony pick	Staphylococcus aureus	2012-04-15	United Kingdom: Oxford	Blood culture	Homo Sapiens	bacterial culture
e75a54b3-96ef-4702-a5f2-11fc1c47c1c3	PRJNA690682	Illumina HiSeq 2000	WGS	GENOMIC	random	paired	genomic dna from single colony pick	Staphylococcus aureus	2012-04-17	United Kingdom: Oxford	Blood culture	Homo Sapiens	bacterial culture
f154097a-ed2e-4e3c-b103-d71b6e4ba2ca	PRJNA690682	Illumina HiSeq 2000	WGS	GENOMIC	random	paired	genomic dna from single colony pick	Staphylococcus aureus	2012-04-21	United Kingdom: Oxford	Blood culture	Homo Sapiens	bacterial culture
6723ec8b-2470-409a-8671-7b181d05605c	PRJNA690682	Illumina HiSeq 2000	WGS	GENOMIC	random	paired	genomic dna from single colony pick	Staphylococcus aureus	2012-04-25	United Kingdom: Oxford	Blood culture	Homo Sapiens	bacterial culture
748751f2-570c-4d67-a2b2-8a7241a6a7d5	PRJNA369475	Illumina HiSeq 2000	WGS	GENOMIC	random	paired	genomic dna from single colony pick	Staphylococcus aureus	2012-04-27	United Kingdom: Oxford	Blood culture	Homo Sapiens	bacterial culture
85abd534-e2ec-47f9-b874-b4e777b5009c	PRJNA690682	Illumina HiSeq 2000	WGS	GENOMIC	random	paired	genomic dna from single colony pick	Staphylococcus aureus	2012-05-08	United Kingdom: Oxford	Blood culture	Homo Sapiens	bacterial culture
7ff5ecb7-eedc-4cf8-8bba-3c6d5142cd6a	PRJNA690682	Illumina HiSeq 2000	WGS	GENOMIC	random	paired	genomic dna from single colony pick	Staphylococcus aureus	2012-05-22	United Kingdom: Oxford	Blood culture	Homo Sapiens	bacterial culture
d668c17c-5028-4efb-994e-a21f2da87f0f	PRJNA690682	Illumina HiSeq 2000	WGS	GENOMIC	random	paired	genomic dna from single colony pick	Staphylococcus aureus	2012-05-25	United Kingdom: Oxford	Blood culture	Homo Sapiens	bacterial culture
213b5c43-805e-4f87-b0e8-4cf3eec3a495	PRJNA690682	Illumina HiSeq 2000	WGS	GENOMIC	random	paired	genomic dna from single colony pick	Staphylococcus aureus	2012-06-03	United Kingdom: Oxford	Blood culture	Homo Sapiens	bacterial culture
4794423c-8fef-4c11-b3a5-d2ad83ab2579	PRJNA690682	Illumina HiSeq 2000	WGS	GENOMIC	random	paired	genomic dna from single colony pick	Staphylococcus aureus	2012-06-04	United Kingdom: Oxford	Blood culture	Homo Sapiens	bacterial culture
869a4f83-3845-4111-bcc5-bd48ec853282	PRJNA690682	Illumina HiSeq 2000	WGS	GENOMIC	random	paired	genomic dna from single colony pick	Staphylococcus aureus	2012-06-06	United Kingdom: Oxford	Blood culture	Homo Sapiens	bacterial culture
044226d4-6098-493e-8fe4-e0c11bd83f0a	PRJNA690682	Illumina HiSeq 2000	WGS	GENOMIC	random	paired	genomic dna from single colony pick	Staphylococcus aureus	2012-06-11	United Kingdom: Oxford	Blood culture	Homo Sapiens	bacterial culture
48acb090-6456-4059-9fef-2799330af835	PRJNA690682	Illumina HiSeq 2000	WGS	GENOMIC	random	paired	genomic dna from single colony pick	Staphylococcus aureus	2012-06-15	United Kingdom: Oxford	Blood culture	Homo Sapiens	bacterial culture
c109a0c0-46db-490a-95cf-658523cf49f0	PRJNA690682	Illumina HiSeq 2000	WGS	GENOMIC	random	paired	genomic dna from single colony pick	Staphylococcus aureus	2012-06-17	United Kingdom: Oxford	Blood culture	Homo Sapiens	bacterial culture
9d0a49d0-6262-4225-9db4-a3c8cf5eb2bf	PRJNA690682	Illumina HiSeq 2000	WGS	GENOMIC	random	paired	genomic dna from single colony pick	Staphylococcus aureus	2012-06-18	United Kingdom: Oxford	Blood culture	Homo Sapiens	bacterial culture
a499ed7e-d887-4b08-861b-5a8af5afd4b1	PRJNA690682	Illumina HiSeq 2000	WGS	GENOMIC	random	paired	genomic dna from single colony pick	Staphylococcus aureus	2012-06-20	United Kingdom: Oxford	Blood culture	Homo Sapiens	bacterial culture
f3e1713e-98cb-4514-bbf1-c04143fa627d	PRJNA690682	Illumina HiSeq 2000	WGS	GENOMIC	random	paired	genomic dna from single colony pick	Staphylococcus aureus	2012-06-21	United Kingdom: Oxford	Blood culture	Homo Sapiens	bacterial culture
5c6c8adb-6407-40f7-92e0-a4360ba8b731	PRJNA690682	Illumina HiSeq 2000	WGS	GENOMIC	random	paired	genomic dna from single colony pick	Staphylococcus aureus	2012-06-25	United Kingdom: Oxford	Blood culture	Homo Sapiens	bacterial culture
3aeaada8-9628-494f-9f14-c25f788ec195	PRJNA690682	Illumina HiSeq 2000	WGS	GENOMIC	random	paired	genomic dna from single colony pick	Staphylococcus aureus	2012-06-26	United Kingdom: Oxford	Blood culture	Homo Sapiens	bacterial culture
1d9dfb68-5f16-4cfd-9441-3d3156ee260d	PRJNA690682	Illumina HiSeq 2000	WGS	GENOMIC	random	paired	genomic dna from single colony pick	Staphylococcus aureus	2012-07-13	United Kingdom: Oxford	Blood culture	Homo Sapiens	bacterial culture
416b6ad2-3a7c-4ac1-a47d-6ea9fe3fb025	PRJNA690682	Illumina HiSeq 2000	WGS	GENOMIC	random	paired	genomic dna from single colony pick	Staphylococcus aureus	2012-07-16	United Kingdom: Oxford	Blood culture	Homo Sapiens	bacterial culture
9d36b60a-5974-4096-9c0d-218dc3b3132f	PRJNA690682	Illumina HiSeq 2000	WGS	GENOMIC	random	paired	genomic dna from single colony pick	Staphylococcus aureus	2012-07-22	United Kingdom: Oxford	Blood culture	Homo Sapiens	bacterial culture
ee771cbb-c3b1-4ad0-b232-8ec1414d084a	PRJNA690682	Illumina HiSeq 2000	WGS	GENOMIC	random	paired	genomic dna from single colony pick	Staphylococcus aureus	2012-07-27	United Kingdom: Oxford	Blood culture	Homo Sapiens	bacterial culture
d8b7321d-6dbe-417a-95a5-61066b66e715	PRJNA690682	Illumina HiSeq 2000	WGS	GENOMIC	random	paired	genomic dna from single colony pick	Staphylococcus aureus	2012-07-31	United Kingdom: Oxford	Blood culture	Homo Sapiens	bacterial culture
ce9cdbb3-b509-4f2c-89ce-a996a1c3870b	PRJNA690682	Illumina HiSeq 2000	WGS	GENOMIC	random	paired	genomic dna from single colony pick	Staphylococcus aureus	2012-08-08	United Kingdom: Oxford	Blood culture	Homo Sapiens	bacterial culture
db39b81a-ac3a-4167-9e9f-7f01d0a9f3e9	PRJNA690682	Illumina HiSeq 2000	WGS	GENOMIC	random	paired	genomic dna from single colony pick	Staphylococcus aureus	2012-08-10	United Kingdom: Oxford	Blood culture	Homo Sapiens	bacterial culture
5e8a61f8-0f50-4c33-b07a-45b1966e40b1	PRJNA690682	Illumina HiSeq 2500	WGS	GENOMIC	random	paired	genomic dna from single colony pick	Staphylococcus aureus	2012-09-11	United Kingdom: Brighton	Blood culture	Homo Sapiens	bacterial culture
72cf2ebf-7cfc-4b35-90f3-fb0d040149e5	PRJNA690682	Illumina HiSeq 2500	WGS	GENOMIC	random	paired	genomic dna from single colony pick	Staphylococcus aureus	2012-09-14	United Kingdom: Brighton	Blood culture	Homo Sapiens	bacterial culture
857168f2-e52e-4f55-a51d-14b6e3a9db39	PRJNA690682	Illumina HiSeq 2500	WGS	GENOMIC	random	paired	genomic dna from single colony pick	Staphylococcus aureus	2012-09-15	United Kingdom: Brighton	Blood culture	Homo Sapiens	bacterial culture
49240a74-48f6-477c-a99f-e89623582d82	PRJNA690682	Illumina HiSeq 2500	WGS	GENOMIC	random	paired	genomic dna from single colony pick	Staphylococcus aureus	2012-09-23	United Kingdom: Brighton	Blood culture	Homo Sapiens	bacterial culture
bca560a4-f11e-4300-bd7b-19240d9f23d0	PRJNA690682	Illumina HiSeq 2500	WGS	GENOMIC	random	paired	genomic dna from single colony pick	Staphylococcus aureus	2012-09-24	United Kingdom: Brighton	Blood culture	Homo Sapiens	bacterial culture
59cb0a9a-e5f5-499f-a4b9-8bef757d761c	PRJNA690682	Illumina HiSeq 2500	WGS	GENOMIC	random	paired	genomic dna from single colony pick	Staphylococcus aureus	2012-09-25	United Kingdom: Brighton	Blood culture	Homo Sapiens	bacterial culture
4eb829dd-9a5e-491e-b693-bfd9f318f006	PRJNA690682	Illumina HiSeq 2500	WGS	GENOMIC	random	paired	genomic dna from single colony pick	Staphylococcus aureus	2012-10-09	United Kingdom: Brighton	Blood culture	Homo Sapiens	bacterial culture
df91485c-1d97-4116-ba08-2ff6fc62476e	PRJNA690682	Illumina HiSeq 2500	WGS	GENOMIC	random	paired	genomic dna from single colony pick	Staphylococcus aureus	2012-10-15	United Kingdom: Brighton	Blood culture	Homo Sapiens	bacterial culture
bcd19367-6e31-4712-8cee-5cac8e4637fa	PRJNA690682	Illumina HiSeq 2500	WGS	GENOMIC	random	paired	genomic dna from single colony pick	Staphylococcus aureus	2012-10-18	United Kingdom: Brighton	Blood culture	Homo Sapiens	bacterial culture
399d5a04-7caa-420b-8d39-0f36b18d575b	PRJNA690682	Illumina HiSeq 2500	WGS	GENOMIC	random	paired	genomic dna from single colony pick	Staphylococcus aureus	2012-10-19	United Kingdom: Brighton	Blood culture	Homo Sapiens	bacterial culture
d17bdee5-a9ec-4ed6-8318-238c4b635eab	PRJNA690682	Illumina HiSeq 2500	WGS	GENOMIC	random	paired	genomic dna from single colony pick	Staphylococcus aureus	2012-10-29	United Kingdom: Brighton	Blood culture	Homo Sapiens	bacterial culture
7943b662-866d-4885-add7-faad51fcea56	PRJNA690682	Illumina HiSeq 2500	WGS	GENOMIC	random	paired	genomic dna from single colony pick	Staphylococcus aureus	2012-11-03	United Kingdom: Brighton	Blood culture	Homo Sapiens	bacterial culture
b7d3f04c-d7f2-47f3-b066-02791d1ba55b	PRJNA690682	Illumina HiSeq 2500	WGS	GENOMIC	random	paired	genomic dna from single colony pick	Staphylococcus aureus	2012-11-18	United Kingdom: Brighton	Blood culture	Homo Sapiens	bacterial culture
9d9a6174-195b-4e90-a1a1-3d977d692d69	PRJNA690682	Illumina HiSeq 2500	WGS	GENOMIC	random	paired	genomic dna from single colony pick	Staphylococcus aureus	2012-11-21	United Kingdom: Brighton	Blood culture	Homo Sapiens	bacterial culture
a27e7b22-3946-47f0-84e8-0fae491f8dc4	PRJNA690682	Illumina HiSeq 2500	WGS	GENOMIC	random	paired	genomic dna from single colony pick	Staphylococcus aureus	2012-12-10	United Kingdom: Brighton	Blood culture	Homo Sapiens	bacterial culture
054618e6-7826-4034-8f00-b1e926c794e4	PRJNA690682	Illumina HiSeq 2500	WGS	GENOMIC	random	paired	genomic dna from single colony pick	Staphylococcus aureus	2012-12-11	United Kingdom: Brighton	Blood culture	Homo Sapiens	bacterial culture
e1297925-98d6-4351-b72d-0f6a71c92c02	PRJNA690682	Illumina HiSeq 2500	WGS	GENOMIC	random	paired	genomic dna from single colony pick	Staphylococcus aureus	2012-12-23	United Kingdom: Brighton	Blood culture	Homo Sapiens	bacterial culture
514bd134-14fe-497b-b9fd-5e61f0e83cee	PRJNA690682	Illumina HiSeq 2500	WGS	GENOMIC	random	paired	genomic dna from single colony pick	Staphylococcus aureus	2012-12-24	United Kingdom: Brighton	Blood culture	Homo Sapiens	bacterial culture
a23760a6-ae69-4ff2-a384-fa0b6c684a54	PRJNA690682	Illumina HiSeq 2500	WGS	GENOMIC	random	paired	genomic dna from single colony pick	Staphylococcus aureus	2013-01-14	United Kingdom: Brighton	Blood culture	Homo Sapiens	bacterial culture
2294612c-719d-4206-8b8e-c1f0519790ca	PRJNA690682	Illumina HiSeq 2500	WGS	GENOMIC	random	paired	genomic dna from single colony pick	Staphylococcus aureus	2013-01-23	United Kingdom: Brighton	Blood culture	Homo Sapiens	bacterial culture
3978a646-3b80-4896-975f-e89644073e81	PRJNA690682	Illumina HiSeq 2500	WGS	GENOMIC	random	paired	genomic dna from single colony pick	Staphylococcus aureus	2013-01-27	United Kingdom: Brighton	Blood culture	Homo Sapiens	bacterial culture
ed329120-76d4-4888-b4cd-327f3766e137	PRJNA690682	Illumina HiSeq 2500	WGS	GENOMIC	random	paired	genomic dna from single colony pick	Staphylococcus aureus	2013-01-29	United Kingdom: Brighton	Blood culture	Homo Sapiens	bacterial culture
0a0c1136-58ab-4580-83a1-b3ebc7072cbc	PRJNA690682	Illumina HiSeq 2500	WGS	GENOMIC	random	paired	genomic dna from single colony pick	Staphylococcus aureus	2013-01-29	United Kingdom: Brighton	Blood culture	Homo Sapiens	bacterial culture
636b001d-9b18-4872-9faf-812e16378427	PRJNA690682	Illumina HiSeq 2500	WGS	GENOMIC	random	paired	genomic dna from single colony pick	Staphylococcus aureus	2013-01-29	United Kingdom: Brighton	Blood culture	Homo Sapiens	bacterial culture
6dc75f51-e21d-425f-977d-5e2c8b034099	PRJNA690682	Illumina HiSeq 2500	WGS	GENOMIC	random	paired	genomic dna from single colony pick	Staphylococcus aureus	2013-01-29	United Kingdom: Brighton	Blood culture	Homo Sapiens	bacterial culture
896ca234-1de7-47c0-ab8a-69d17673eac1	PRJNA690682	Illumina HiSeq 2500	WGS	GENOMIC	random	paired	genomic dna from single colony pick	Staphylococcus aureus	2013-02-06	United Kingdom: Brighton	Blood culture	Homo Sapiens	bacterial culture
b5d13fb0-8655-4d55-9315-ded101f482d3	PRJNA690682	Illumina HiSeq 2500	WGS	GENOMIC	random	paired	genomic dna from single colony pick	Staphylococcus aureus	2013-02-13	United Kingdom: Brighton	Blood culture	Homo Sapiens	bacterial culture
9884e0b8-5b5e-46c2-b3fe-ba2abede97e7	PRJNA690682	Illumina HiSeq 2500	WGS	GENOMIC	random	paired	genomic dna from single colony pick	Staphylococcus aureus	2013-02-26	United Kingdom: Brighton	Blood culture	Homo Sapiens	bacterial culture
5ea2efb3-e88f-4c00-9352-136deac48757	PRJNA690682	Illumina HiSeq 2500	WGS	GENOMIC	random	paired	genomic dna from single colony pick	Staphylococcus aureus	2013-02-26	United Kingdom: Brighton	Blood culture	Homo Sapiens	bacterial culture
0067a798-cb64-4224-bf2e-e98602fe345d	PRJNA690682	Illumina HiSeq 2500	WGS	GENOMIC	random	paired	genomic dna from single colony pick	Staphylococcus aureus	2013-03-14	United Kingdom: Brighton	Blood culture	Homo Sapiens	bacterial culture
76990909-8077-42b4-95eb-116be3f0a07d	PRJNA690682	Illumina HiSeq 2500	WGS	GENOMIC	random	paired	genomic dna from single colony pick	Staphylococcus aureus	2013-03-17	United Kingdom: Brighton	Blood culture	Homo Sapiens	bacterial culture
bb20022f-bea1-434d-9c5d-1a7887eafbd2	PRJNA690682	Illumina HiSeq 2500	WGS	GENOMIC	random	paired	genomic dna from single colony pick	Staphylococcus aureus	2013-03-20	United Kingdom: Brighton	Blood culture	Homo Sapiens	bacterial culture
6729a2a5-e696-4d46-a830-688f3463d709	PRJNA690682	Illumina HiSeq 2500	WGS	GENOMIC	random	paired	genomic dna from single colony pick	Staphylococcus aureus	2013-03-20	United Kingdom: Brighton	Blood culture	Homo Sapiens	bacterial culture
838cf440-74d9-4f24-9db7-96a1e34b5b3b	PRJNA690682	Illumina HiSeq 2500	WGS	GENOMIC	random	paired	genomic dna from single colony pick	Staphylococcus aureus	2013-03-21	United Kingdom: Brighton	Blood culture	Homo Sapiens	bacterial culture
9a456e4a-68d5-4af7-b4d2-4b2e4eeeb479	PRJNA690682	Illumina HiSeq 2500	WGS	GENOMIC	random	paired	genomic dna from single colony pick	Staphylococcus aureus	2013-03-26	United Kingdom: Brighton	Blood culture	Homo Sapiens	bacterial culture
51f9494e-3f2c-455c-9cd2-ef937df0f3ca	PRJNA690682	Illumina HiSeq 2500	WGS	GENOMIC	random	paired	genomic dna from single colony pick	Staphylococcus aureus	2013-03-27	United Kingdom: Brighton	Blood culture	Homo Sapiens	bacterial culture
a52d5659-2677-4880-9ee2-bc215dd64dcb	PRJNA690682	Illumina HiSeq 2500	WGS	GENOMIC	random	paired	genomic dna from single colony pick	Staphylococcus aureus	2013-04-02	United Kingdom: Brighton	Blood culture	Homo Sapiens	bacterial culture
698a461d-f749-4279-85ac-2bc35742502a	PRJNA690682	Illumina HiSeq 2500	WGS	GENOMIC	random	paired	genomic dna from single colony pick	Staphylococcus aureus	2013-04-15	United Kingdom: Brighton	Blood culture	Homo Sapiens	bacterial culture
cc8d6058-88e7-41fc-a08d-ab758bbaebae	PRJNA690682	Illumina HiSeq 2500	WGS	GENOMIC	random	paired	genomic dna from single colony pick	Staphylococcus aureus	2013-04-19	United Kingdom: Brighton	Blood culture	Homo Sapiens	bacterial culture
3de2fd09-0757-45f5-b73d-a687fa189025	PRJNA690682	Illumina HiSeq 2500	WGS	GENOMIC	random	paired	genomic dna from single colony pick	Staphylococcus aureus	2013-04-22	United Kingdom: Brighton	Blood culture	Homo Sapiens	bacterial culture
0d9ed43a-5d6b-41ee-8ece-9c6c64cd44d0	PRJNA690682	Illumina HiSeq 2500	WGS	GENOMIC	random	paired	genomic dna from single colony pick	Staphylococcus aureus	2013-04-28	United Kingdom: Brighton	Blood culture	Homo Sapiens	bacterial culture
2bb2c75c-4f7e-425c-b579-e47602ebde54	PRJNA690682	Illumina HiSeq 2500	WGS	GENOMIC	random	paired	genomic dna from single colony pick	Staphylococcus aureus	2013-04-29	United Kingdom: Brighton	Blood culture	Homo Sapiens	bacterial culture
258e8642-ba6a-49f3-9075-3ae43370b124	PRJNA690682	Illumina HiSeq 2500	WGS	GENOMIC	random	paired	genomic dna from single colony pick	Staphylococcus aureus	2013-05-01	United Kingdom: Brighton	Blood culture	Homo Sapiens	bacterial culture
2f6b2bc1-c634-47f3-a367-236ba701a152	PRJNA690682	Illumina HiSeq 2500	WGS	GENOMIC	random	paired	genomic dna from single colony pick	Staphylococcus aureus	2013-05-11	United Kingdom: Brighton	Blood culture	Homo Sapiens	bacterial culture
643768ca-6ff0-4616-9c76-3bcfd4419427	PRJNA690682	Illumina HiSeq 2500	WGS	GENOMIC	random	paired	genomic dna from single colony pick	Staphylococcus aureus	2013-05-11	United Kingdom: Brighton	Blood culture	Homo Sapiens	bacterial culture
1475c31e-1292-4c25-882a-d73f5686db34	PRJNA690682	Illumina HiSeq 2500	WGS	GENOMIC	random	paired	genomic dna from single colony pick	Staphylococcus aureus	2013-05-11	United Kingdom: Brighton	Blood culture	Homo Sapiens	bacterial culture
bd4c0079-833d-4bb1-a445-662833ad3f9c	PRJNA690682	Illumina HiSeq 2500	WGS	GENOMIC	random	paired	genomic dna from single colony pick	Staphylococcus aureus	2013-05-13	United Kingdom: Brighton	Blood culture	Homo Sapiens	bacterial culture
041b1cbd-bc3b-4386-b25e-77a686a8bef2	PRJNA690682	Illumina HiSeq 2500	WGS	GENOMIC	random	paired	genomic dna from single colony pick	Staphylococcus aureus	2013-05-16	United Kingdom: Brighton	Blood culture	Homo Sapiens	bacterial culture
f1084221-3066-42b3-b76d-2ece1fd09c9e	PRJNA690682	Illumina HiSeq 2500	WGS	GENOMIC	random	paired	genomic dna from single colony pick	Staphylococcus aureus	2013-05-17	United Kingdom: Brighton	Blood culture	Homo Sapiens	bacterial culture
79456cba-a87b-4dae-aa44-d4f2c1203571	PRJNA690682	Illumina HiSeq 2500	WGS	GENOMIC	random	paired	genomic dna from single colony pick	Staphylococcus aureus	2013-05-27	United Kingdom: Brighton	Blood culture	Homo Sapiens	bacterial culture
26ed07da-6e73-4221-8b21-909d1dbe0ceb	PRJNA690682	Illumina HiSeq 2500	WGS	GENOMIC	random	paired	genomic dna from single colony pick	Staphylococcus aureus	2013-07-01	United Kingdom: Brighton	Blood culture	Homo Sapiens	bacterial culture
2d07c510-03a4-4709-8bf3-58d63178d149	PRJNA690682	Illumina HiSeq 2500	WGS	GENOMIC	random	paired	genomic dna from single colony pick	Staphylococcus aureus	2013-07-02	United Kingdom: Brighton	Blood culture	Homo Sapiens	bacterial culture
a41bcb2a-1e02-487f-974b-229835f04faa	PRJNA690682	Illumina HiSeq 2500	WGS	GENOMIC	random	paired	genomic dna from single colony pick	Staphylococcus aureus	2013-07-03	United Kingdom: Brighton	Blood culture	Homo Sapiens	bacterial culture
0d8757e3-b6e8-4ff3-bcb1-de30b11b47c4	PRJNA690682	Illumina HiSeq 2500	WGS	GENOMIC	random	paired	genomic dna from single colony pick	Staphylococcus aureus	2013-07-04	United Kingdom: Brighton	Blood culture	Homo Sapiens	bacterial culture
10898b49-c056-4e69-812a-b02693a7fba4	PRJNA690682	Illumina HiSeq 2500	WGS	GENOMIC	random	paired	genomic dna from single colony pick	Staphylococcus aureus	2013-07-06	United Kingdom: Brighton	Blood culture	Homo Sapiens	bacterial culture
845a49a0-5879-4ec9-8b55-4807d95be30d	PRJNA690682	Illumina HiSeq 2500	WGS	GENOMIC	random	paired	genomic dna from single colony pick	Staphylococcus aureus	2013-07-08	United Kingdom: Brighton	Blood culture	Homo Sapiens	bacterial culture
d180bf51-3dc3-45e6-b7aa-f734ed9e39d0	PRJNA690682	Illumina HiSeq 2500	WGS	GENOMIC	random	paired	genomic dna from single colony pick	Staphylococcus aureus	2013-07-18	United Kingdom: Brighton	Blood culture	Homo Sapiens	bacterial culture
f53d76a9-f361-4dee-9bad-3606e838093c	PRJNA690682	Illumina HiSeq 2500	WGS	GENOMIC	random	paired	genomic dna from single colony pick	Staphylococcus aureus	2013-07-22	United Kingdom: Brighton	Blood culture	Homo Sapiens	bacterial culture
88f7ed27-bbe9-4332-ada2-c3f9dfe0dafb	PRJNA690682	Illumina HiSeq 2500	WGS	GENOMIC	random	paired	genomic dna from single colony pick	Staphylococcus aureus	2013-07-24	United Kingdom: Brighton	Blood culture	Homo Sapiens	bacterial culture
b61b5258-1bd0-4a48-a057-d49d0530aa03	PRJNA690682	Illumina HiSeq 2500	WGS	GENOMIC	random	paired	genomic dna from single colony pick	Staphylococcus aureus	2013-07-30	United Kingdom: Brighton	Blood culture	Homo Sapiens	bacterial culture
b9f08a65-ab6d-4ff2-84a8-aee5099863e8	PRJNA690682	Illumina HiSeq 2500	WGS	GENOMIC	random	paired	genomic dna from single colony pick	Staphylococcus aureus	2013-08-26	United Kingdom: Brighton	Blood culture	Homo Sapiens	bacterial culture
315f72e2-917d-44bd-93be-fcd1df5e15fb	PRJNA690682	Illumina HiSeq 2500	WGS	GENOMIC	random	paired	genomic dna from single colony pick	Staphylococcus aureus	2013-09-01	United Kingdom: Brighton	Blood culture	Homo Sapiens	bacterial culture
92162afe-add2-47c9-884f-f17ccb47af0c	PRJNA690682	Illumina HiSeq 2500	WGS	GENOMIC	random	paired	genomic dna from single colony pick	Staphylococcus aureus	2013-09-03	United Kingdom: Brighton	Blood culture	Homo Sapiens	bacterial culture
30459e42-e3f9-4282-b5aa-e8f00d22e651	PRJNA690682	Illumina HiSeq 2500	WGS	GENOMIC	random	paired	genomic dna from single colony pick	Staphylococcus aureus	2013-09-13	United Kingdom: Brighton	Blood culture	Homo Sapiens	bacterial culture
14016a3e-d2eb-4280-abff-dae342f87c2b	PRJNA690682	Illumina HiSeq 2500	WGS	GENOMIC	random	paired	genomic dna from single colony pick	Staphylococcus aureus	2013-09-07	United Kingdom: Brighton	Blood culture	Homo Sapiens	bacterial culture
8981837f-3bdb-4e93-ad99-2e03c63787f8	PRJNA690682	Illumina HiSeq 2500	WGS	GENOMIC	random	paired	genomic dna from single colony pick	Staphylococcus aureus	2013-09-18	United Kingdom: Brighton	Blood culture	Homo Sapiens	bacterial culture
c9dc3cb4-be0c-43ac-8c0f-7e85d29558cb	PRJNA690682	Illumina HiSeq 2500	WGS	GENOMIC	random	paired	genomic dna from single colony pick	Staphylococcus aureus	2013-10-06	United Kingdom: Brighton	Blood culture	Homo Sapiens	bacterial culture
96f1abbf-e787-48f4-900e-84433d78853f	PRJNA690682	Illumina HiSeq 2500	WGS	GENOMIC	random	paired	genomic dna from single colony pick	Staphylococcus aureus	2013-10-06	United Kingdom: Brighton	Blood culture	Homo Sapiens	bacterial culture
ef486828-1717-4338-b044-1f7c8c80b7fa	PRJNA690682	Illumina HiSeq 2500	WGS	GENOMIC	random	paired	genomic dna from single colony pick	Staphylococcus aureus	2013-10-10	United Kingdom: Brighton	Blood culture	Homo Sapiens	bacterial culture
e5ca3d41-8992-4912-ae99-80170681b177	PRJNA690682	Illumina HiSeq 2500	WGS	GENOMIC	random	paired	genomic dna from single colony pick	Staphylococcus aureus	2013-10-11	United Kingdom: Brighton	Blood culture	Homo Sapiens	bacterial culture
b2f9fee7-762e-4afc-aefe-a9642a602615	PRJNA690682	Illumina HiSeq 2500	WGS	GENOMIC	random	paired	genomic dna from single colony pick	Staphylococcus aureus	2013-10-14	United Kingdom: Brighton	Blood culture	Homo Sapiens	bacterial culture
8981deb0-fd04-4e29-9835-aa7e21a3a9a0	PRJNA690682	Illumina HiSeq 2500	WGS	GENOMIC	random	paired	genomic dna from single colony pick	Staphylococcus aureus	2013-10-14	United Kingdom: Brighton	Blood culture	Homo Sapiens	bacterial culture
bac0a802-be85-4d8a-a306-323b0521f108	PRJNA690682	Illumina HiSeq 2500	WGS	GENOMIC	random	paired	genomic dna from single colony pick	Staphylococcus aureus	2013-10-23	United Kingdom: Brighton	Blood culture	Homo Sapiens	bacterial culture
7c803572-8b6e-402f-8546-dcd37e8936e0	PRJNA690682	Illumina HiSeq 2500	WGS	GENOMIC	random	paired	genomic dna from single colony pick	Staphylococcus aureus	2013-11-03	United Kingdom: Brighton	Blood culture	Homo Sapiens	bacterial culture
51c272e6-48d4-4597-a91f-b63100d77feb	PRJNA690682	Illumina HiSeq 2500	WGS	GENOMIC	random	paired	genomic dna from single colony pick	Staphylococcus aureus	2013-11-06	United Kingdom: Brighton	Blood culture	Homo Sapiens	bacterial culture
36b2af7b-c62c-471f-8c79-cf3a72760434	PRJNA690682	Illumina HiSeq 2500	WGS	GENOMIC	random	paired	genomic dna from single colony pick	Staphylococcus aureus	2013-11-08	United Kingdom: Brighton	Blood culture	Homo Sapiens	bacterial culture
3b6b6d2a-1f03-441b-818d-48a7ee5530ff	PRJNA690682	Illumina HiSeq 2500	WGS	GENOMIC	random	paired	genomic dna from single colony pick	Staphylococcus aureus	2013-11-10	United Kingdom: Brighton	Blood culture	Homo Sapiens	bacterial culture
4b35d557-5d6a-45c4-87bf-02e93fece11f	PRJNA690682	Illumina HiSeq 2500	WGS	GENOMIC	random	paired	genomic dna from single colony pick	Staphylococcus aureus	2013-11-14	United Kingdom: Brighton	Blood culture	Homo Sapiens	bacterial culture
d9dbf26e-304e-4707-86d3-a442d2765d3b	PRJNA690682	Illumina HiSeq 2500	WGS	GENOMIC	random	paired	genomic dna from single colony pick	Staphylococcus aureus	2013-11-15	United Kingdom: Brighton	Blood culture	Homo Sapiens	bacterial culture
7821eb04-d955-4acf-85fe-af6f0637c607	PRJNA690682	Illumina HiSeq 2500	WGS	GENOMIC	random	paired	genomic dna from single colony pick	Staphylococcus aureus	2013-11-16	United Kingdom: Brighton	Blood culture	Homo Sapiens	bacterial culture
276f06ef-899c-471f-81ac-ee22bcc1baaf	PRJNA690682	Illumina HiSeq 2500	WGS	GENOMIC	random	paired	genomic dna from single colony pick	Staphylococcus aureus	2013-11-26	United Kingdom: Brighton	Blood culture	Homo Sapiens	bacterial culture
677498d2-63d4-47ab-8b11-0bb3b2c96b54	PRJNA690682	Illumina HiSeq 2500	WGS	GENOMIC	random	paired	genomic dna from single colony pick	Staphylococcus aureus	2013-12-02	United Kingdom: Brighton	Blood culture	Homo Sapiens	bacterial culture
39ca0d0d-b523-4929-b8e2-96567b2879e6	PRJNA690682	Illumina HiSeq 2500	WGS	GENOMIC	random	paired	genomic dna from single colony pick	Staphylococcus aureus	2013-12-13	United Kingdom: Brighton	Blood culture	Homo Sapiens	bacterial culture
f68a9e03-974d-4178-8743-f6deafe35469	PRJNA690682	Illumina HiSeq 2500	WGS	GENOMIC	random	paired	genomic dna from single colony pick	Staphylococcus aureus	2013-12-16	United Kingdom: Brighton	Blood culture	Homo Sapiens	bacterial culture
804994fd-477c-4b9d-b669-be28d9d43abf	PRJNA690682	Illumina HiSeq 2500	WGS	GENOMIC	random	paired	genomic dna from single colony pick	Staphylococcus aureus	2013-12-22	United Kingdom: Brighton	Blood culture	Homo Sapiens	bacterial culture
d11b2fa5-ee0f-4f4f-b8a3-6e6c4dcf6dda	PRJNA690682	Illumina HiSeq 2500	WGS	GENOMIC	random	paired	genomic dna from single colony pick	Staphylococcus aureus	2013-12-26	United Kingdom: Brighton	Blood culture	Homo Sapiens	bacterial culture
fc5e94fe-43cd-4501-825f-ee3bc2d675ff	PRJNA690682	Illumina HiSeq 2500	WGS	GENOMIC	random	paired	genomic dna from single colony pick	Staphylococcus aureus	2013-12-28	United Kingdom: Brighton	Blood culture	Homo Sapiens	bacterial culture
0ec33f57-caac-4382-8a62-8bef32aa0477	PRJNA690682	Illumina HiSeq 2500	WGS	GENOMIC	random	paired	genomic dna from single colony pick	Staphylococcus aureus	2014-01-03	United Kingdom: Brighton	Blood culture	Homo Sapiens	bacterial culture
1962eda9-476b-4dea-b95e-99655ab1d361	PRJNA690682	Illumina HiSeq 2500	WGS	GENOMIC	random	paired	genomic dna from single colony pick	Staphylococcus aureus	2014-02-03	United Kingdom: Brighton	Blood culture	Homo Sapiens	bacterial culture
0931f713-c5bf-4d46-b269-61becdc3a5f2	PRJNA690682	Illumina HiSeq 2500	WGS	GENOMIC	random	paired	genomic dna from single colony pick	Staphylococcus aureus	2014-03-13	United Kingdom: Brighton	Blood culture	Homo Sapiens	bacterial culture
13a322da-6cc3-4cfe-9950-83850e9fc361	PRJNA690682	Illumina HiSeq 2500	WGS	GENOMIC	random	paired	genomic dna from single colony pick	Staphylococcus aureus	2014-03-28	United Kingdom: Brighton	Blood culture	Homo Sapiens	bacterial culture
8dc7d146-c3d9-4e3b-a3e5-06622c06d5de	PRJNA690682	Illumina HiSeq 2500	WGS	GENOMIC	random	paired	genomic dna from single colony pick	Staphylococcus aureus	2014-04-14	United Kingdom: Brighton	Blood culture	Homo Sapiens	bacterial culture
5568ba13-3d8d-46cd-add1-42f19c9a9d48	PRJNA690682	Illumina HiSeq 2500	WGS	GENOMIC	random	paired	genomic dna from single colony pick	Staphylococcus aureus	2014-04-16	United Kingdom: Brighton	Blood culture	Homo Sapiens	bacterial culture
928e31ce-8a1c-4a42-8926-63f98c7db514	PRJNA690682	Illumina HiSeq 2500	WGS	GENOMIC	random	paired	genomic dna from single colony pick	Staphylococcus aureus	2014-04-29	United Kingdom: Brighton	Blood culture	Homo Sapiens	bacterial culture
6fc4dabc-dc25-4184-b52f-6acb2e9a6b0a	PRJNA690682	Illumina HiSeq 2500	WGS	GENOMIC	random	paired	genomic dna from single colony pick	Staphylococcus aureus	2014-05-08	United Kingdom: Brighton	Blood culture	Homo Sapiens	bacterial culture
7d1557d2-8133-4bd6-8fbc-4a41c018b913	PRJNA690682	Illumina HiSeq 2500	WGS	GENOMIC	random	paired	genomic dna from single colony pick	Staphylococcus aureus	2014-05-08	United Kingdom: Brighton	Blood culture	Homo Sapiens	bacterial culture
9adc83c8-04dc-4558-808c-1ef7d6759407	PRJNA690682	Illumina HiSeq 2500	WGS	GENOMIC	random	paired	genomic dna from single colony pick	Staphylococcus aureus	2014-05-21	United Kingdom: Brighton	Blood culture	Homo Sapiens	bacterial culture
8ce571e4-72a4-4d67-9b31-27ad5e977e8c	PRJNA690682	Illumina HiSeq 2500	WGS	GENOMIC	random	paired	genomic dna from single colony pick	Staphylococcus aureus	2014-05-23	United Kingdom: Brighton	Blood culture	Homo Sapiens	bacterial culture
8dae5379-47bc-4462-bb5c-a6454a2e1e7d	PRJNA690682	Illumina HiSeq 2500	WGS	GENOMIC	random	paired	genomic dna from single colony pick	Staphylococcus aureus	2014-05-26	United Kingdom: Brighton	Blood culture	Homo Sapiens	bacterial culture
6b096da7-8693-4111-93c8-af67a9be690e	PRJNA690682	Illumina HiSeq 2500	WGS	GENOMIC	random	paired	genomic dna from single colony pick	Staphylococcus aureus	2014-05-27	United Kingdom: Brighton	Blood culture	Homo Sapiens	bacterial culture
a2538905-83e2-4de9-83aa-31ac3655564a	PRJNA690682	Illumina HiSeq 2500	WGS	GENOMIC	random	paired	genomic dna from single colony pick	Staphylococcus aureus	2014-06-10	United Kingdom: Brighton	Blood culture	Homo Sapiens	bacterial culture
4a173eb2-ee3a-4acf-923d-3b92c8722d6a	PRJNA690682	Illumina HiSeq 2500	WGS	GENOMIC	random	paired	genomic dna from single colony pick	Staphylococcus aureus	2014-07-11	United Kingdom: Brighton	Blood culture	Homo Sapiens	bacterial culture
e7934052-97ef-460a-95af-76451003045c	PRJNA690682	Illumina HiSeq 2500	WGS	GENOMIC	random	paired	genomic dna from single colony pick	Staphylococcus aureus	2014-07-16	United Kingdom: Brighton	Blood culture	Homo Sapiens	bacterial culture
3fc157b2-7bbb-4b59-82ce-b00ea207c5e7	PRJNA690682	Illumina HiSeq 2500	WGS	GENOMIC	random	paired	genomic dna from single colony pick	Staphylococcus aureus	2014-07-19	United Kingdom: Brighton	Blood culture	Homo Sapiens	bacterial culture
3f166345-6b57-45d2-9fe2-e5a03ca73299	PRJNA690682	Illumina HiSeq 2500	WGS	GENOMIC	random	paired	genomic dna from single colony pick	Staphylococcus aureus	2014-07-22	United Kingdom: Brighton	Blood culture	Homo Sapiens	bacterial culture
1d978e17-3a81-4444-9b9b-04344e74f5b6	PRJNA690682	Illumina HiSeq 2500	WGS	GENOMIC	random	paired	genomic dna from single colony pick	Staphylococcus aureus	2014-07-22	United Kingdom: Brighton	Blood culture	Homo Sapiens	bacterial culture
d2ba1996-8321-436a-952a-07ae8b0c5e5d	PRJNA690682	Illumina HiSeq 2500	WGS	GENOMIC	random	paired	genomic dna from single colony pick	Staphylococcus aureus	2014-07-26	United Kingdom: Brighton	Blood culture	Homo Sapiens	bacterial culture
9ce9bc26-8f63-4890-a31e-898385fc7e0e	PRJNA690682	Illumina HiSeq 2500	WGS	GENOMIC	random	paired	genomic dna from single colony pick	Staphylococcus aureus	2014-07-26	United Kingdom: Brighton	Blood culture	Homo Sapiens	bacterial culture
a9a89ce8-c66e-4a17-b41b-0279ecb19fa8	PRJNA690682	Illumina HiSeq 2500	WGS	GENOMIC	random	paired	genomic dna from single colony pick	Staphylococcus aureus	2014-08-03	United Kingdom: Brighton	Blood culture	Homo Sapiens	bacterial culture
692db4bc-7adc-4990-8fdf-6682644468b1	PRJNA690682	Illumina HiSeq 2500	WGS	GENOMIC	random	paired	genomic dna from single colony pick	Staphylococcus aureus	2014-08-08	United Kingdom: Brighton	Blood culture	Homo Sapiens	bacterial culture
e09e392f-aeda-4d66-a443-9d85233bda43	PRJNA690682	Illumina HiSeq 2500	WGS	GENOMIC	random	paired	genomic dna from single colony pick	Staphylococcus aureus	2014-08-14	United Kingdom: Brighton	Blood culture	Homo Sapiens	bacterial culture
868da3b2-8c3b-4cfb-88fb-e5c981246bd7	PRJNA690682	Illumina HiSeq 2500	WGS	GENOMIC	random	paired	genomic dna from single colony pick	Staphylococcus aureus	2014-08-27	United Kingdom: Brighton	Blood culture	Homo Sapiens	bacterial culture
05c082ea-282f-411e-a72d-ceb26c6611ec	PRJNA690682	Illumina HiSeq 2500	WGS	GENOMIC	random	paired	genomic dna from single colony pick	Staphylococcus aureus	2014-09-16	United Kingdom: Brighton	Blood culture	Homo Sapiens	bacterial culture
e8818f47-b8aa-46e1-ac81-3ebe61c3f3fc	PRJNA690682	Illumina HiSeq 2500	WGS	GENOMIC	random	paired	genomic dna from single colony pick	Staphylococcus aureus	2014-09-17	United Kingdom: Brighton	Blood culture	Homo Sapiens	bacterial culture
42ab165b-3c4d-469a-87a3-400fb53b5ea6	PRJNA690682	Illumina HiSeq 2500	WGS	GENOMIC	random	paired	genomic dna from single colony pick	Staphylococcus aureus	2014-09-30	United Kingdom: Brighton	Blood culture	Homo Sapiens	bacterial culture
4efd5638-30e6-4159-875d-d11daeb0dcdd	PRJNA690682	Illumina HiSeq 2500	WGS	GENOMIC	random	paired	genomic dna from single colony pick	Staphylococcus aureus	2014-10-07	United Kingdom: Brighton	Blood culture	Homo Sapiens	bacterial culture
77dc2f43-9e39-48a9-9e1d-0e947a00b818	PRJNA690682	Illumina HiSeq 2500	WGS	GENOMIC	random	paired	genomic dna from single colony pick	Staphylococcus aureus	2014-10-09	United Kingdom: Brighton	Blood culture	Homo Sapiens	bacterial culture
fa88f570-95da-4c04-ada7-f555cde06de6	PRJNA690682	Illumina HiSeq 2500	WGS	GENOMIC	random	paired	genomic dna from single colony pick	Staphylococcus aureus	2014-10-13	United Kingdom: Brighton	Blood culture	Homo Sapiens	bacterial culture
73054918-6f15-4b57-aea4-01263b1b92e1	PRJNA690682	Illumina HiSeq 2500	WGS	GENOMIC	random	paired	genomic dna from single colony pick	Staphylococcus aureus	2014-11-05	United Kingdom: Brighton	Blood culture	Homo Sapiens	bacterial culture
6097286b-91db-4fdd-9fc6-9db3fa949d91	PRJNA690682	Illumina HiSeq 2500	WGS	GENOMIC	random	paired	genomic dna from single colony pick	Staphylococcus aureus	2014-11-12	United Kingdom: Brighton	Blood culture	Homo Sapiens	bacterial culture
5c3e31e2-87cf-43f6-992a-a3953508db51	PRJNA690682	Illumina HiSeq 2500	WGS	GENOMIC	random	paired	genomic dna from single colony pick	Staphylococcus aureus	2014-11-19	United Kingdom: Brighton	Blood culture	Homo Sapiens	bacterial culture
586ed511-1332-4fce-9749-e873df736e2a	PRJNA690682	Illumina HiSeq 2500	WGS	GENOMIC	random	paired	genomic dna from single colony pick	Staphylococcus aureus	2014-11-21	United Kingdom: Brighton	Blood culture	Homo Sapiens	bacterial culture
b8f42fd5-48bd-452c-80c4-74280d45ab4f	PRJNA690682	Illumina HiSeq 2500	WGS	GENOMIC	random	paired	genomic dna from single colony pick	Staphylococcus aureus	2011-05-16	United Kingdom: Oxford	Nasal swab	Homo Sapiens	bacterial culture
be7d7f19-7281-472d-92be-afc797df1427	PRJNA690682	Illumina HiSeq 2500	WGS	GENOMIC	random	paired	genomic dna from single colony pick	Staphylococcus aureus	2011-05-16	United Kingdom: Oxford	Nasal swab	Homo Sapiens	bacterial culture
a1ed55e1-e1a7-495b-aecb-c507709b8313	PRJNA690682	Illumina HiSeq 2500	WGS	GENOMIC	random	paired	genomic dna from single colony pick	Staphylococcus aureus	2011-05-16	United Kingdom: Oxford	Nasal swab	Homo Sapiens	bacterial culture
1d9d55fe-3a52-4af7-8c3a-b5cfcff3c2c3	PRJNA690682	Illumina HiSeq 2500	WGS	GENOMIC	random	paired	genomic dna from single colony pick	Staphylococcus aureus	2011-05-17	United Kingdom: Oxford	Nasal swab	Homo Sapiens	bacterial culture
5466c551-4471-465f-a13a-2d7afde8b8b3	PRJNA690682	Illumina HiSeq 2500	WGS	GENOMIC	random	paired	genomic dna from single colony pick	Staphylococcus aureus	2011-05-17	United Kingdom: Oxford	Nasal swab	Homo Sapiens	bacterial culture
603c58d3-2cfe-4c02-b85e-aaee58269000	PRJNA690682	Illumina HiSeq 2500	WGS	GENOMIC	random	paired	genomic dna from single colony pick	Staphylococcus aureus	2011-05-17	United Kingdom: Oxford	Nasal swab	Homo Sapiens	bacterial culture
3efc192f-0272-4b7d-a0b6-ffb86fd49a96	PRJNA690682	Illumina HiSeq 2500	WGS	GENOMIC	random	paired	genomic dna from single colony pick	Staphylococcus aureus	2011-05-17	United Kingdom: Oxford	Nasal swab	Homo Sapiens	bacterial culture
da3180b6-3685-4774-9d8f-7631a09327f9	PRJNA690682	Illumina HiSeq 2500	WGS	GENOMIC	random	paired	genomic dna from single colony pick	Staphylococcus aureus	2011-05-17	United Kingdom: Oxford	Nasal swab	Homo Sapiens	bacterial culture
5aeed5c8-077c-4604-b02f-dc2181c591fd	PRJNA690682	Illumina HiSeq 2500	WGS	GENOMIC	random	paired	genomic dna from single colony pick	Staphylococcus aureus	2011-05-17	United Kingdom: Oxford	Nasal swab	Homo Sapiens	bacterial culture
f104a927-8208-4d2c-bd29-a9eba6ed24be	PRJNA690682	Illumina HiSeq 2500	WGS	GENOMIC	random	paired	genomic dna from single colony pick	Staphylococcus aureus	2011-05-24	United Kingdom: Oxford	Nasal swab	Homo Sapiens	bacterial culture
0fca43ae-f7aa-45aa-90c7-9ae9a2db380b	PRJNA690682	Illumina HiSeq 2500	WGS	GENOMIC	random	paired	genomic dna from single colony pick	Staphylococcus aureus	2011-05-24	United Kingdom: Oxford	Nasal swab	Homo Sapiens	bacterial culture
42580757-c5ca-4e93-8558-d3723d68d32d	PRJNA690682	Illumina HiSeq 2500	WGS	GENOMIC	random	paired	genomic dna from single colony pick	Staphylococcus aureus	2011-05-24	United Kingdom: Oxford	Nasal swab	Homo Sapiens	bacterial culture
7ed8daed-d970-4e14-899b-73c59f1fdf82	PRJNA690682	Illumina HiSeq 2500	WGS	GENOMIC	random	paired	genomic dna from single colony pick	Staphylococcus aureus	2011-05-24	United Kingdom: Oxford	Nasal swab	Homo Sapiens	bacterial culture
fb87e753-9039-4f8e-b0c5-047cf91523fc	PRJNA690682	Illumina HiSeq 2500	WGS	GENOMIC	random	paired	genomic dna from single colony pick	Staphylococcus aureus	2011-05-28	United Kingdom: Oxford	Nasal swab	Homo Sapiens	bacterial culture
70db35aa-fbc5-4f31-8cb4-b7870d50a575	PRJNA690682	Illumina HiSeq 2500	WGS	GENOMIC	random	paired	genomic dna from single colony pick	Staphylococcus aureus	2011-05-31	United Kingdom: Oxford	Nasal swab	Homo Sapiens	bacterial culture
e1d15ddc-6c7a-4be1-8912-837a7f65661c	PRJNA690682	Illumina HiSeq 2500	WGS	GENOMIC	random	paired	genomic dna from single colony pick	Staphylococcus aureus	2011-05-31	United Kingdom: Oxford	Nasal swab	Homo Sapiens	bacterial culture
54578e98-ad25-4083-b4b3-36be41cb40ab	PRJNA690682	Illumina HiSeq 2500	WGS	GENOMIC	random	paired	genomic dna from single colony pick	Staphylococcus aureus	2011-05-31	United Kingdom: Oxford	Nasal swab	Homo Sapiens	bacterial culture
ad59d965-e451-4be3-baab-454c3f836cde	PRJNA690682	Illumina HiSeq 2500	WGS	GENOMIC	random	paired	genomic dna from single colony pick	Staphylococcus aureus	2011-05-31	United Kingdom: Oxford	Nasal swab	Homo Sapiens	bacterial culture
7042b107-d6b4-40fd-a1bf-4d0b991b95fa	PRJNA690682	Illumina HiSeq 2500	WGS	GENOMIC	random	paired	genomic dna from single colony pick	Staphylococcus aureus	2011-05-31	United Kingdom: Oxford	Nasal swab	Homo Sapiens	bacterial culture
b0011513-1419-4e71-9de1-49a5712d4236	PRJNA690682	Illumina HiSeq 2500	WGS	GENOMIC	random	paired	genomic dna from single colony pick	Staphylococcus aureus	2011-05-31	United Kingdom: Oxford	Nasal swab	Homo Sapiens	bacterial culture
01b0b373-94fa-4120-9fcf-9d5836e5467d	PRJNA690682	Illumina HiSeq 2500	WGS	GENOMIC	random	paired	genomic dna from single colony pick	Staphylococcus aureus	2011-05-31	United Kingdom: Oxford	Nasal swab	Homo Sapiens	bacterial culture
1a819d82-2a60-4a62-a825-ef8548996ef9	PRJNA690682	Illumina HiSeq 2500	WGS	GENOMIC	random	paired	genomic dna from single colony pick	Staphylococcus aureus	2011-05-31	United Kingdom: Oxford	Nasal swab	Homo Sapiens	bacterial culture
2553e8d8-57e4-4430-8d4a-0cc3314cd16a	PRJNA690682	Illumina HiSeq 2500	WGS	GENOMIC	random	paired	genomic dna from single colony pick	Staphylococcus aureus	2011-06-03	United Kingdom: Oxford	Nasal swab	Homo Sapiens	bacterial culture
aaca1d41-4406-4a4a-be70-36083c6a3d1c	PRJNA690682	Illumina HiSeq 2500	WGS	GENOMIC	random	paired	genomic dna from single colony pick	Staphylococcus aureus	2011-06-06	United Kingdom: Oxford	Nasal swab	Homo Sapiens	bacterial culture
77dc0bb7-da97-4937-b804-7841ded4fa27	PRJNA690682	Illumina HiSeq 2500	WGS	GENOMIC	random	paired	genomic dna from single colony pick	Staphylococcus aureus	2011-06-06	United Kingdom: Oxford	Nasal swab	Homo Sapiens	bacterial culture
3ceff5a0-199b-4b08-9596-126e124eb8d7	PRJNA690682	Illumina HiSeq 2500	WGS	GENOMIC	random	paired	genomic dna from single colony pick	Staphylococcus aureus	2011-06-07	United Kingdom: Oxford	Nasal swab	Homo Sapiens	bacterial culture
91867f8e-3293-408d-8c23-6441113b923a	PRJNA690682	Illumina HiSeq 2500	WGS	GENOMIC	random	paired	genomic dna from single colony pick	Staphylococcus aureus	2011-06-07	United Kingdom: Oxford	Nasal swab	Homo Sapiens	bacterial culture
d58abf4e-dd9a-4359-9455-06d1656eda4e	PRJNA690682	Illumina HiSeq 2500	WGS	GENOMIC	random	paired	genomic dna from single colony pick	Staphylococcus aureus	2011-06-07	United Kingdom: Oxford	Nasal swab	Homo Sapiens	bacterial culture
6e6db17d-7816-49f1-903f-7c6b1a8bebfb	PRJNA690682	Illumina HiSeq 2500	WGS	GENOMIC	random	paired	genomic dna from single colony pick	Staphylococcus aureus	2011-06-07	United Kingdom: Oxford	Nasal swab	Homo Sapiens	bacterial culture
03b43c30-0bf3-4123-b006-d56e5b7d33f9	PRJNA690682	Illumina HiSeq 2500	WGS	GENOMIC	random	paired	genomic dna from single colony pick	Staphylococcus aureus	2011-06-08	United Kingdom: Oxford	Nasal swab	Homo Sapiens	bacterial culture
87c07376-9afb-49c3-b8ff-7488fc3e8744	PRJNA690682	Illumina HiSeq 2500	WGS	GENOMIC	random	paired	genomic dna from single colony pick	Staphylococcus aureus	2011-06-08	United Kingdom: Oxford	Nasal swab	Homo Sapiens	bacterial culture
2ee6aad6-461d-4a01-99ed-6528ba536f97	PRJNA690682	Illumina HiSeq 2500	WGS	GENOMIC	random	paired	genomic dna from single colony pick	Staphylococcus aureus	2011-06-08	United Kingdom: Oxford	Nasal swab	Homo Sapiens	bacterial culture
70334c06-6e37-4a45-8285-3946f8d0101c	PRJNA690682	Illumina HiSeq 2500	WGS	GENOMIC	random	paired	genomic dna from single colony pick	Staphylococcus aureus	2011-06-11	United Kingdom: Oxford	Nasal swab	Homo Sapiens	bacterial culture
1af68668-c1be-49dc-aba8-75e1b5ec0bcc	PRJNA690682	Illumina HiSeq 2500	WGS	GENOMIC	random	paired	genomic dna from single colony pick	Staphylococcus aureus	2011-06-12	United Kingdom: Oxford	Nasal swab	Homo Sapiens	bacterial culture
fd924dda-df8e-4bc6-8462-7e325c3d1df8	PRJNA690682	Illumina HiSeq 2500	WGS	GENOMIC	random	paired	genomic dna from single colony pick	Staphylococcus aureus	2011-06-13	United Kingdom: Oxford	Nasal swab	Homo Sapiens	bacterial culture
7a985dbc-24c4-44c7-a30d-6f9447e2c407	PRJNA690682	Illumina HiSeq 2500	WGS	GENOMIC	random	paired	genomic dna from single colony pick	Staphylococcus aureus	2011-06-14	United Kingdom: Oxford	Nasal swab	Homo Sapiens	bacterial culture
3ce29b31-78c0-4bc6-90a0-f881eb137a15	PRJNA690682	Illumina HiSeq 2500	WGS	GENOMIC	random	paired	genomic dna from single colony pick	Staphylococcus aureus	2011-06-14	United Kingdom: Oxford	Nasal swab	Homo Sapiens	bacterial culture
76677d4f-d359-413d-8b04-e98dcb3154ea	PRJNA690682	Illumina HiSeq 2500	WGS	GENOMIC	random	paired	genomic dna from single colony pick	Staphylococcus aureus	2011-06-14	United Kingdom: Oxford	Nasal swab	Homo Sapiens	bacterial culture
ddc32e90-dde5-4947-8bda-e16f95c683ad	PRJNA690682	Illumina HiSeq 2500	WGS	GENOMIC	random	paired	genomic dna from single colony pick	Staphylococcus aureus	2011-06-15	United Kingdom: Oxford	Nasal swab	Homo Sapiens	bacterial culture
c22f3da7-91d5-4c90-9074-2b1db5f67c5f	PRJNA690682	Illumina HiSeq 2500	WGS	GENOMIC	random	paired	genomic dna from single colony pick	Staphylococcus aureus	2011-06-15	United Kingdom: Oxford	Nasal swab	Homo Sapiens	bacterial culture
bbea2b15-200e-4efc-9edb-bebbd4000cc6	PRJNA690682	Illumina HiSeq 2500	WGS	GENOMIC	random	paired	genomic dna from single colony pick	Staphylococcus aureus	2011-06-15	United Kingdom: Oxford	Nasal swab	Homo Sapiens	bacterial culture
942b73e2-ff95-45c0-87d6-d746fb6af3e0	PRJNA690682	Illumina HiSeq 2500	WGS	GENOMIC	random	paired	genomic dna from single colony pick	Staphylococcus aureus	2011-06-15	United Kingdom: Oxford	Nasal swab	Homo Sapiens	bacterial culture
b41994a6-286a-4aa8-b365-8a21017882f2	PRJNA690682	Illumina HiSeq 2500	WGS	GENOMIC	random	paired	genomic dna from single colony pick	Staphylococcus aureus	2011-06-16	United Kingdom: Oxford	Nasal swab	Homo Sapiens	bacterial culture
b7bb0d9d-7864-4acc-882f-0964486e241f	PRJNA690682	Illumina HiSeq 2500	WGS	GENOMIC	random	paired	genomic dna from single colony pick	Staphylococcus aureus	2011-06-19	United Kingdom: Oxford	Nasal swab	Homo Sapiens	bacterial culture
bb6665e7-f5c5-47f5-b018-fb765544b6ef	PRJNA690682	Illumina HiSeq 2500	WGS	GENOMIC	random	paired	genomic dna from single colony pick	Staphylococcus aureus	2011-06-21	United Kingdom: Oxford	Nasal swab	Homo Sapiens	bacterial culture
596cd800-8103-4b9c-93a1-f4d672b53fc0	PRJNA690682	Illumina HiSeq 2500	WGS	GENOMIC	random	paired	genomic dna from single colony pick	Staphylococcus aureus	2011-06-21	United Kingdom: Oxford	Nasal swab	Homo Sapiens	bacterial culture
82d75023-2952-48b0-8e97-ba1706a48879	PRJNA690682	Illumina HiSeq 2500	WGS	GENOMIC	random	paired	genomic dna from single colony pick	Staphylococcus aureus	2011-06-21	United Kingdom: Oxford	Nasal swab	Homo Sapiens	bacterial culture
e75ba7e8-8714-4311-bfc6-1043e8bf698d	PRJNA690682	Illumina HiSeq 2500	WGS	GENOMIC	random	paired	genomic dna from single colony pick	Staphylococcus aureus	2011-06-21	United Kingdom: Oxford	Nasal swab	Homo Sapiens	bacterial culture
24fb2e4c-5d1c-4d15-b974-5486b141af8b	PRJNA690682	Illumina HiSeq 2500	WGS	GENOMIC	random	paired	genomic dna from single colony pick	Staphylococcus aureus	2011-06-28	United Kingdom: Oxford	Nasal swab	Homo Sapiens	bacterial culture
a5000cf6-fdf5-4e99-87dc-2e8e2cef26f4	PRJNA690682	Illumina HiSeq 2500	WGS	GENOMIC	random	paired	genomic dna from single colony pick	Staphylococcus aureus	2011-07-05	United Kingdom: Oxford	Nasal swab	Homo Sapiens	bacterial culture
287d727a-6115-4f3c-8234-0204fc706a3b	PRJNA690682	Illumina HiSeq 2500	WGS	GENOMIC	random	paired	genomic dna from single colony pick	Staphylococcus aureus	2011-07-05	United Kingdom: Oxford	Nasal swab	Homo Sapiens	bacterial culture
5d911d0b-5f53-4e39-ae44-0069a0b46b0a	PRJNA690682	Illumina HiSeq 2500	WGS	GENOMIC	random	paired	genomic dna from single colony pick	Staphylococcus aureus	2011-07-05	United Kingdom: Oxford	Nasal swab	Homo Sapiens	bacterial culture
30a87370-88d0-448f-baa6-e1ed9e7395ab	PRJNA690682	Illumina HiSeq 2500	WGS	GENOMIC	random	paired	genomic dna from single colony pick	Staphylococcus aureus	2011-07-05	United Kingdom: Oxford	Nasal swab	Homo Sapiens	bacterial culture
11a981ae-d21b-457f-89df-6ce4898ed4b6	PRJNA690682	Illumina HiSeq 2500	WGS	GENOMIC	random	paired	genomic dna from single colony pick	Staphylococcus aureus	2011-07-05	United Kingdom: Oxford	Nasal swab	Homo Sapiens	bacterial culture
b88249d0-e2a6-4172-98a2-2c2e422230ca	PRJNA690682	Illumina HiSeq 2500	WGS	GENOMIC	random	paired	genomic dna from single colony pick	Staphylococcus aureus	2011-07-05	United Kingdom: Oxford	Nasal swab	Homo Sapiens	bacterial culture
808e58d0-4563-465f-950d-13b9e6e84e4d	PRJNA690682	Illumina HiSeq 2500	WGS	GENOMIC	random	paired	genomic dna from single colony pick	Staphylococcus aureus	2011-07-07	United Kingdom: Oxford	Nasal swab	Homo Sapiens	bacterial culture
2aadbe3c-172f-4982-865d-335decf7bdf9	PRJNA690682	Illumina HiSeq 2500	WGS	GENOMIC	random	paired	genomic dna from single colony pick	Staphylococcus aureus	2011-07-07	United Kingdom: Oxford	Nasal swab	Homo Sapiens	bacterial culture
2f7d5036-a8ab-45f8-aee0-cefa0e5997fe	PRJNA690682	Illumina HiSeq 2500	WGS	GENOMIC	random	paired	genomic dna from single colony pick	Staphylococcus aureus	2011-07-09	United Kingdom: Oxford	Nasal swab	Homo Sapiens	bacterial culture
63a851eb-2e54-436a-b646-64bd2291b6df	PRJNA690682	Illumina HiSeq 2500	WGS	GENOMIC	random	paired	genomic dna from single colony pick	Staphylococcus aureus	2011-07-11	United Kingdom: Oxford	Nasal swab	Homo Sapiens	bacterial culture
6bdba269-4bfc-467a-b079-29b918c78a7a	PRJNA690682	Illumina HiSeq 2500	WGS	GENOMIC	random	paired	genomic dna from single colony pick	Staphylococcus aureus	2011-07-12	United Kingdom: Oxford	Nasal swab	Homo Sapiens	bacterial culture
aad6b2f7-85dc-4e8d-8ecb-69ec5050a379	PRJNA690682	Illumina HiSeq 2500	WGS	GENOMIC	random	paired	genomic dna from single colony pick	Staphylococcus aureus	2011-02-13	United Kingdom: Plymouth	Blood culture	Homo Sapiens	bacterial culture
f452557b-786f-43c9-9498-3ffb08b94850	PRJNA690682	Illumina HiSeq 2500	WGS	GENOMIC	random	paired	genomic dna from single colony pick	Staphylococcus aureus	2011-02-14	United Kingdom: Plymouth	Blood culture	Homo Sapiens	bacterial culture
fb571fa9-535c-4100-b2c6-5cad5d67410b	PRJNA690682	Illumina HiSeq 2500	WGS	GENOMIC	random	paired	genomic dna from single colony pick	Staphylococcus aureus	2011-02-21	United Kingdom: Plymouth	Blood culture	Homo Sapiens	bacterial culture
2e1049e9-6bbd-4d25-bc8d-41ccbc07f6f9	PRJNA690682	Illumina HiSeq 2500	WGS	GENOMIC	random	paired	genomic dna from single colony pick	Staphylococcus aureus	2011-03-01	United Kingdom: Plymouth	Blood culture	Homo Sapiens	bacterial culture
adc46bca-4a08-4c77-9c1c-8b75f9188f99	PRJNA690682	Illumina HiSeq 2500	WGS	GENOMIC	random	paired	genomic dna from single colony pick	Staphylococcus aureus	2011-03-07	United Kingdom: Plymouth	Blood culture	Homo Sapiens	bacterial culture
322b674d-4fac-498d-ba89-2084c3ad308b	PRJNA690682	Illumina HiSeq 2500	WGS	GENOMIC	random	paired	genomic dna from single colony pick	Staphylococcus aureus	2011-03-13	United Kingdom: Plymouth	Blood culture	Homo Sapiens	bacterial culture
a8ef0bf0-9864-487d-a136-cd295938b053	PRJNA690682	Illumina HiSeq 2500	WGS	GENOMIC	random	paired	genomic dna from single colony pick	Staphylococcus aureus	2011-03-15	United Kingdom: Plymouth	Blood culture	Homo Sapiens	bacterial culture
5cea62f5-5abd-4b1d-930e-68c3ca1ca0af	PRJNA690682	Illumina HiSeq 2500	WGS	GENOMIC	random	paired	genomic dna from single colony pick	Staphylococcus aureus	2011-04-02	United Kingdom: Plymouth	Blood culture	Homo Sapiens	bacterial culture
ed4a5c70-c38f-4e87-9978-9020a91595da	PRJNA690682	Illumina HiSeq 2500	WGS	GENOMIC	random	paired	genomic dna from single colony pick	Staphylococcus aureus	2011-04-10	United Kingdom: Plymouth	Blood culture	Homo Sapiens	bacterial culture
de4134e5-5aba-4b30-8cb8-2b8202d35368	PRJNA690682	Illumina HiSeq 2500	WGS	GENOMIC	random	paired	genomic dna from single colony pick	Staphylococcus aureus	2011-04-13	United Kingdom: Plymouth	Blood culture	Homo Sapiens	bacterial culture
264ab435-7f0a-4715-8246-8ede5791b4d9	PRJNA690682	Illumina HiSeq 2500	WGS	GENOMIC	random	paired	genomic dna from single colony pick	Staphylococcus aureus	2011-05-03	United Kingdom: Plymouth	Blood culture	Homo Sapiens	bacterial culture
bd2ed68d-434a-40fd-8652-e209e68eaa70	PRJNA690682	Illumina HiSeq 2500	WGS	GENOMIC	random	paired	genomic dna from single colony pick	Staphylococcus aureus	2011-05-04	United Kingdom: Plymouth	Blood culture	Homo Sapiens	bacterial culture
1bd3d5e3-78f8-4e11-b3b6-86aacaa646da	PRJNA690682	Illumina HiSeq 2500	WGS	GENOMIC	random	paired	genomic dna from single colony pick	Staphylococcus aureus	2011-05-05	United Kingdom: Plymouth	Blood culture	Homo Sapiens	bacterial culture
08e08649-2f0d-454e-9312-b62d49698fc7	PRJNA690682	Illumina HiSeq 2500	WGS	GENOMIC	random	paired	genomic dna from single colony pick	Staphylococcus aureus	2011-05-05	United Kingdom: Plymouth	Blood culture	Homo Sapiens	bacterial culture
4f31fb56-4619-4069-affd-e966a8ced596	PRJNA690682	Illumina HiSeq 2500	WGS	GENOMIC	random	paired	genomic dna from single colony pick	Staphylococcus aureus	2011-05-09	United Kingdom: Plymouth	Blood culture	Homo Sapiens	bacterial culture
073550e7-63d0-4606-857f-46b87cad46fb	PRJNA690682	Illumina HiSeq 2500	WGS	GENOMIC	random	paired	genomic dna from single colony pick	Staphylococcus aureus	2011-05-11	United Kingdom: Plymouth	Blood culture	Homo Sapiens	bacterial culture
cb6ee2df-1e00-4e43-b7b4-8f608634d4c4	PRJNA690682	Illumina HiSeq 2500	WGS	GENOMIC	random	paired	genomic dna from single colony pick	Staphylococcus aureus	2011-05-14	United Kingdom: Plymouth	Blood culture	Homo Sapiens	bacterial culture
a988f2d1-6563-47e4-8bb8-418e0a2491ce	PRJNA690682	Illumina HiSeq 2500	WGS	GENOMIC	random	paired	genomic dna from single colony pick	Staphylococcus aureus	2011-05-16	United Kingdom: Plymouth	Blood culture	Homo Sapiens	bacterial culture
cda069fb-94db-46e9-a6fe-305a7d1fbbe7	PRJNA690682	Illumina HiSeq 2500	WGS	GENOMIC	random	paired	genomic dna from single colony pick	Staphylococcus aureus	2011-05-20	United Kingdom: Plymouth	Blood culture	Homo Sapiens	bacterial culture
2f0491a8-a3b9-4aaa-ab59-dd4f9a3e18ee	PRJNA690682	Illumina HiSeq 2500	WGS	GENOMIC	random	paired	genomic dna from single colony pick	Staphylococcus aureus	2011-05-20	United Kingdom: Plymouth	Blood culture	Homo Sapiens	bacterial culture
4686cc52-22e0-44c1-9311-b91f60344aa0	PRJNA690682	Illumina HiSeq 2500	WGS	GENOMIC	random	paired	genomic dna from single colony pick	Staphylococcus aureus	2011-05-26	United Kingdom: Plymouth	Blood culture	Homo Sapiens	bacterial culture
fefe28c5-0744-47a4-b235-c58ee3f12bd5	PRJNA690682	Illumina HiSeq 2500	WGS	GENOMIC	random	paired	genomic dna from single colony pick	Staphylococcus aureus	2011-06-04	United Kingdom: Plymouth	Blood culture	Homo Sapiens	bacterial culture
efda5e3a-d8f8-4797-846c-7b2ad768b101	PRJNA690682	Illumina HiSeq 2500	WGS	GENOMIC	random	paired	genomic dna from single colony pick	Staphylococcus aureus	2011-06-09	United Kingdom: Plymouth	Blood culture	Homo Sapiens	bacterial culture
d54b10d2-37aa-4e02-a59e-8a6d52138153	PRJNA690682	Illumina HiSeq 2500	WGS	GENOMIC	random	paired	genomic dna from single colony pick	Staphylococcus aureus	2011-06-11	United Kingdom: Plymouth	Blood culture	Homo Sapiens	bacterial culture
025b1e2d-4bab-4807-b59d-0c1919a9ab7d	PRJNA690682	Illumina HiSeq 2500	WGS	GENOMIC	random	paired	genomic dna from single colony pick	Staphylococcus aureus	2011-06-11	United Kingdom: Plymouth	Blood culture	Homo Sapiens	bacterial culture
064a60fe-a77b-4117-b56e-1d00b1336969	PRJNA690682	Illumina HiSeq 2500	WGS	GENOMIC	random	paired	genomic dna from single colony pick	Staphylococcus aureus	2011-06-13	United Kingdom: Plymouth	Blood culture	Homo Sapiens	bacterial culture
45456284-6bc5-469e-af8c-88f70f8300b2	PRJNA690682	Illumina HiSeq 2500	WGS	GENOMIC	random	paired	genomic dna from single colony pick	Staphylococcus aureus	2011-06-16	United Kingdom: Plymouth	Blood culture	Homo Sapiens	bacterial culture
78ca37eb-a10c-4703-95ec-2b63c9166fe5	PRJNA690682	Illumina HiSeq 2500	WGS	GENOMIC	random	paired	genomic dna from single colony pick	Staphylococcus aureus	2011-06-17	United Kingdom: Plymouth	Blood culture	Homo Sapiens	bacterial culture
7137d1b3-daf0-4112-9e05-45e08f8eafb3	PRJNA690682	Illumina HiSeq 2500	WGS	GENOMIC	random	paired	genomic dna from single colony pick	Staphylococcus aureus	2011-06-18	United Kingdom: Plymouth	Blood culture	Homo Sapiens	bacterial culture
20c8fab8-1c30-4929-99cb-e36983c13bd1	PRJNA690682	Illumina HiSeq 2500	WGS	GENOMIC	random	paired	genomic dna from single colony pick	Staphylococcus aureus	2009-09-14	United Kingdom: Oxford	Nasal swab	Homo Sapiens	bacterial culture
f2fb38e4-9528-4a79-bb65-a51efb8bb008	PRJNA690682	Illumina HiSeq 2500	WGS	GENOMIC	random	paired	genomic dna from single colony pick	Staphylococcus aureus	2009-09-21	United Kingdom: Oxford	Nasal swab	Homo Sapiens	bacterial culture
f97e0fff-267f-4c12-84fc-7bc43e0f467e	PRJNA690682	Illumina HiSeq 2500	WGS	GENOMIC	random	paired	genomic dna from single colony pick	Staphylococcus aureus	2009-10-20	United Kingdom: Oxford	Nasal swab	Homo Sapiens	bacterial culture
c61ee1a5-a6e2-4f49-90be-d8316d28b5e6	PRJNA690682	Illumina HiSeq 2500	WGS	GENOMIC	random	paired	genomic dna from single colony pick	Staphylococcus aureus	2009-11-02	United Kingdom: Oxford	Nasal swab	Homo Sapiens	bacterial culture
e820531e-ee9f-4448-b153-260eeeb2556a	PRJNA690682	Illumina HiSeq 2500	WGS	GENOMIC	random	paired	genomic dna from single colony pick	Staphylococcus aureus	2009-12-28	United Kingdom: Oxford	Nasal swab	Homo Sapiens	bacterial culture
629ea333-9903-4065-b6f6-f93b3a394425	PRJNA690682	Illumina HiSeq 2500	WGS	GENOMIC	random	paired	genomic dna from single colony pick	Staphylococcus aureus	2010-01-25	United Kingdom: Oxford	Nasal swab	Homo Sapiens	bacterial culture
64e9b33a-1f91-4d55-913d-fd7ba0f1cb3f	PRJNA690682	Illumina HiSeq 2500	WGS	GENOMIC	random	paired	genomic dna from single colony pick	Staphylococcus aureus	2010-01-29	United Kingdom: Oxford	Nasal swab	Homo Sapiens	bacterial culture
6113bb1e-978d-4e19-8426-51024d3c76a5	PRJNA690682	Illumina HiSeq 2500	WGS	GENOMIC	random	paired	genomic dna from single colony pick	Staphylococcus aureus	2010-02-03	United Kingdom: Oxford	Nasal swab	Homo Sapiens	bacterial culture
6e892b9a-34ad-4bb5-8966-cbe37a4046ce	PRJNA690682	Illumina HiSeq 2500	WGS	GENOMIC	random	paired	genomic dna from single colony pick	Staphylococcus aureus	2010-02-25	United Kingdom: Oxford	Nasal swab	Homo Sapiens	bacterial culture
dc5642f7-a8db-46fa-a382-87ae9c6b011b	PRJNA690682	Illumina HiSeq 2500	WGS	GENOMIC	random	paired	genomic dna from single colony pick	Staphylococcus aureus	2010-04-23	United Kingdom: Oxford	Nasal swab	Homo Sapiens	bacterial culture
40ecd77f-fbad-4d82-a156-81f88291e7fe	PRJNA690682	Illumina HiSeq 2500	WGS	GENOMIC	random	paired	genomic dna from single colony pick	Staphylococcus aureus	2010-04-24	United Kingdom: Oxford	Nasal swab	Homo Sapiens	bacterial culture
0ad526f1-41cd-4f6f-b750-b0bf3d063a6b	PRJNA690682	Illumina HiSeq 2500	WGS	GENOMIC	random	paired	genomic dna from single colony pick	Staphylococcus aureus	2010-04-27	United Kingdom: Oxford	Nasal swab	Homo Sapiens	bacterial culture
cf7fbcbc-8297-43ac-b168-8af8867d591c	PRJNA690682	Illumina HiSeq 2500	WGS	GENOMIC	random	paired	genomic dna from single colony pick	Staphylococcus aureus	2010-05-10	United Kingdom: Oxford	Nasal swab	Homo Sapiens	bacterial culture
ff760a04-e685-41c2-9902-26127fe1fb93	PRJNA690682	Illumina HiSeq 2500	WGS	GENOMIC	random	paired	genomic dna from single colony pick	Staphylococcus aureus	2010-05-17	United Kingdom: Oxford	Nasal swab	Homo Sapiens	bacterial culture
942d0dce-9665-4ef1-ae3b-2417e2a62a09	PRJNA690682	Illumina HiSeq 2500	WGS	GENOMIC	random	paired	genomic dna from single colony pick	Staphylococcus aureus	2010-06-07	United Kingdom: Oxford	Nasal swab	Homo Sapiens	bacterial culture
a5188ede-4d04-41ef-9f47-2c03a6d72cc9	PRJNA690682	Illumina HiSeq 2500	WGS	GENOMIC	random	paired	genomic dna from single colony pick	Staphylococcus aureus	2010-07-08	United Kingdom: Oxford	Nasal swab	Homo Sapiens	bacterial culture
16d0abec-d89d-4859-a5ab-9b9e955032ae	PRJNA690682	Illumina HiSeq 2500	WGS	GENOMIC	random	paired	genomic dna from single colony pick	Staphylococcus aureus	2010-07-13	United Kingdom: Oxford	Nasal swab	Homo Sapiens	bacterial culture
73bea090-d5de-4dd1-a328-1cd877f1bcee	PRJNA690682	Illumina HiSeq 2500	WGS	GENOMIC	random	paired	genomic dna from single colony pick	Staphylococcus aureus	2010-08-09	United Kingdom: Oxford	Nasal swab	Homo Sapiens	bacterial culture
e172841e-889e-4d10-816a-7b1533b26baa	PRJNA690682	Illumina HiSeq 2500	WGS	GENOMIC	random	paired	genomic dna from single colony pick	Staphylococcus aureus	2010-08-16	United Kingdom: Oxford	Nasal swab	Homo Sapiens	bacterial culture
a675bfba-a039-4244-84d3-6a1c983b7d1c	PRJNA690682	Illumina HiSeq 2500	WGS	GENOMIC	random	paired	genomic dna from single colony pick	Staphylococcus aureus	2010-08-24	United Kingdom: Oxford	Nasal swab	Homo Sapiens	bacterial culture
3b3b88dc-d2c6-4884-ac4d-6784f2b2467d	PRJNA690682	Illumina HiSeq 2500	WGS	GENOMIC	random	paired	genomic dna from single colony pick	Staphylococcus aureus	2010-09-10	United Kingdom: Oxford	Nasal swab	Homo Sapiens	bacterial culture
13150706-629c-43ea-a93c-863f4b4d78e9	PRJNA690682	Illumina HiSeq 2500	WGS	GENOMIC	random	paired	genomic dna from single colony pick	Staphylococcus aureus	2010-09-15	United Kingdom: Oxford	Nasal swab	Homo Sapiens	bacterial culture
793bbaae-e71f-4de3-a421-81487ce8caf2	PRJNA690682	Illumina HiSeq 2500	WGS	GENOMIC	random	paired	genomic dna from single colony pick	Staphylococcus aureus	2010-09-22	United Kingdom: Oxford	Nasal swab	Homo Sapiens	bacterial culture
6ba5189d-67e8-47dc-bf6e-a66d1b1c3a7b	PRJNA690682	Illumina HiSeq 2500	WGS	GENOMIC	random	paired	genomic dna from single colony pick	Staphylococcus aureus	2010-11-05	United Kingdom: Oxford	Nasal swab	Homo Sapiens	bacterial culture
53ac976f-2489-4261-bb71-8eb968ffbaf6	PRJNA690682	Illumina HiSeq 2500	WGS	GENOMIC	random	paired	genomic dna from single colony pick	Staphylococcus aureus	2011-01-10	United Kingdom: Oxford	Nasal swab	Homo Sapiens	bacterial culture
9093fb22-8f47-4e1f-ae90-3d499f0bacd6	PRJNA690682	Illumina HiSeq 2500	WGS	GENOMIC	random	paired	genomic dna from single colony pick	Staphylococcus aureus	2011-01-21	United Kingdom: Oxford	Nasal swab	Homo Sapiens	bacterial culture
71b590a4-3747-49a8-9506-13b7fc0c617b	PRJNA690682	Illumina HiSeq 2500	WGS	GENOMIC	random	paired	genomic dna from single colony pick	Staphylococcus aureus	2011-02-07	United Kingdom: Oxford	Nasal swab	Homo Sapiens	bacterial culture
c3f8432d-0883-4471-adca-06293de57903	PRJNA690682	Illumina HiSeq 2500	WGS	GENOMIC	random	paired	genomic dna from single colony pick	Staphylococcus aureus	2011-02-08	United Kingdom: Oxford	Nasal swab	Homo Sapiens	bacterial culture
39670281-499c-4bff-ae21-96e5f3cb12f1	PRJNA690682	Illumina HiSeq 2500	WGS	GENOMIC	random	paired	genomic dna from single colony pick	Staphylococcus aureus	2011-02-08	United Kingdom: Oxford	Nasal swab	Homo Sapiens	bacterial culture
e7684005-99fb-4c19-81a4-e0c425dd9981	PRJNA690682	Illumina HiSeq 2500	WGS	GENOMIC	random	paired	genomic dna from single colony pick	Staphylococcus aureus	2011-02-08	United Kingdom: Oxford	Nasal swab	Homo Sapiens	bacterial culture
00d32382-f41e-44f7-87e5-1ea5cee59e0e	PRJNA690682	Illumina HiSeq 2500	WGS	GENOMIC	random	paired	genomic dna from single colony pick	Staphylococcus aureus	2011-02-15	United Kingdom: Oxford	Nasal swab	Homo Sapiens	bacterial culture
6ba34885-6967-45b7-a46d-7351e0aff59c	PRJNA690682	Illumina HiSeq 2500	WGS	GENOMIC	random	paired	genomic dna from single colony pick	Staphylococcus aureus	2011-02-21	United Kingdom: Oxford	Nasal swab	Homo Sapiens	bacterial culture
fb035357-d096-4a28-8e4f-33d1ed6ad8d5	PRJNA690682	Illumina HiSeq 2500	WGS	GENOMIC	random	paired	genomic dna from single colony pick	Staphylococcus aureus	2011-02-22	United Kingdom: Oxford	Nasal swab	Homo Sapiens	bacterial culture
ce4a346f-8e29-4a3e-bf70-b78c2ad640b0	PRJNA690682	Illumina HiSeq 2500	WGS	GENOMIC	random	paired	genomic dna from single colony pick	Staphylococcus aureus	2011-02-22	United Kingdom: Oxford	Nasal swab	Homo Sapiens	bacterial culture
a11ad067-3d32-4a0e-ab82-f66a52f9458b	PRJNA690682	Illumina HiSeq 2500	WGS	GENOMIC	random	paired	genomic dna from single colony pick	Staphylococcus aureus	2011-03-01	United Kingdom: Oxford	Nasal swab	Homo Sapiens	bacterial culture
04e34f0e-23d4-45d0-bedc-ac82a87b25fa	PRJNA690682	Illumina HiSeq 2500	WGS	GENOMIC	random	paired	genomic dna from single colony pick	Staphylococcus aureus	2011-03-01	United Kingdom: Oxford	Nasal swab	Homo Sapiens	bacterial culture
e9105386-9e81-4b34-9c71-68f8ea47dbb3	PRJNA690682	Illumina HiSeq 2500	WGS	GENOMIC	random	paired	genomic dna from single colony pick	Staphylococcus aureus	2011-07-12	United Kingdom: Oxford	Nasal swab	Homo Sapiens	bacterial culture
076a861a-0355-47cb-9db7-fe041992b88f	PRJNA690682	Illumina HiSeq 2500	WGS	GENOMIC	random	paired	genomic dna from single colony pick	Staphylococcus aureus	2011-07-12	United Kingdom: Oxford	Nasal swab	Homo Sapiens	bacterial culture
58145193-4f75-42c2-a0c0-f4d38ee9760e	PRJNA690682	Illumina HiSeq 2500	WGS	GENOMIC	random	paired	genomic dna from single colony pick	Staphylococcus aureus	2011-07-12	United Kingdom: Oxford	Nasal swab	Homo Sapiens	bacterial culture
5198ff3f-b6ca-49a7-a91e-0dff690e678e	PRJNA690682	Illumina HiSeq 2500	WGS	GENOMIC	random	paired	genomic dna from single colony pick	Staphylococcus aureus	2011-07-12	United Kingdom: Oxford	Nasal swab	Homo Sapiens	bacterial culture
06bea37f-732f-49e6-b455-149b54c87ab2	PRJNA690682	Illumina HiSeq 2500	WGS	GENOMIC	random	paired	genomic dna from single colony pick	Staphylococcus aureus	2011-07-12	United Kingdom: Oxford	Nasal swab	Homo Sapiens	bacterial culture
fb33a84c-653b-4a74-a014-9824054c0b59	PRJNA690682	Illumina HiSeq 2500	WGS	GENOMIC	random	paired	genomic dna from single colony pick	Staphylococcus aureus	2011-07-12	United Kingdom: Oxford	Nasal swab	Homo Sapiens	bacterial culture
c469334a-d267-4aaa-911b-35e5ba3dca52	PRJNA690682	Illumina HiSeq 2500	WGS	GENOMIC	random	paired	genomic dna from single colony pick	Staphylococcus aureus	2011-07-12	United Kingdom: Oxford	Nasal swab	Homo Sapiens	bacterial culture
8dd0fc62-4f8f-421d-802e-d1b176b81407	PRJNA690682	Illumina HiSeq 2500	WGS	GENOMIC	random	paired	genomic dna from single colony pick	Staphylococcus aureus	2011-07-12	United Kingdom: Oxford	Nasal swab	Homo Sapiens	bacterial culture
147695af-5cf9-4afa-9c99-a4047cfcaad9	PRJNA690682	Illumina HiSeq 2500	WGS	GENOMIC	random	paired	genomic dna from single colony pick	Staphylococcus aureus	2011-07-12	United Kingdom: Oxford	Nasal swab	Homo Sapiens	bacterial culture
31e202ea-404b-4287-bf42-7da4c29ba2fc	PRJNA690682	Illumina HiSeq 2500	WGS	GENOMIC	random	paired	genomic dna from single colony pick	Staphylococcus aureus	2011-07-12	United Kingdom: Oxford	Nasal swab	Homo Sapiens	bacterial culture
04e51b5a-dbbe-43f9-bcf1-6a8513a15031	PRJNA690682	Illumina HiSeq 2500	WGS	GENOMIC	random	paired	genomic dna from single colony pick	Staphylococcus aureus	2011-07-16	United Kingdom: Oxford	Nasal swab	Homo Sapiens	bacterial culture
771b01f4-2ac9-4ff6-8112-de9dcdae074c	PRJNA690682	Illumina HiSeq 2500	WGS	GENOMIC	random	paired	genomic dna from single colony pick	Staphylococcus aureus	2011-07-17	United Kingdom: Oxford	Nasal swab	Homo Sapiens	bacterial culture
0909b663-246b-4cb3-ab30-552361f72761	PRJNA690682	Illumina HiSeq 2500	WGS	GENOMIC	random	paired	genomic dna from single colony pick	Staphylococcus aureus	2011-07-18	United Kingdom: Oxford	Nasal swab	Homo Sapiens	bacterial culture
05ffc19d-3fb4-46bc-9d94-50e24380d239	PRJNA690682	Illumina HiSeq 2500	WGS	GENOMIC	random	paired	genomic dna from single colony pick	Staphylococcus aureus	2011-07-22	United Kingdom: Oxford	Nasal swab	Homo Sapiens	bacterial culture
ff9f47e4-c734-4299-821b-1c3f2a0e1f48	PRJNA690682	Illumina HiSeq 2500	WGS	GENOMIC	random	paired	genomic dna from single colony pick	Staphylococcus aureus	2011-07-25	United Kingdom: Oxford	Nasal swab	Homo Sapiens	bacterial culture
e826af00-ff3a-4401-9c57-abf2da696ac6	PRJNA690682	Illumina HiSeq 2500	WGS	GENOMIC	random	paired	genomic dna from single colony pick	Staphylococcus aureus	2011-07-26	United Kingdom: Oxford	Nasal swab	Homo Sapiens	bacterial culture
7a5cd8c8-a19d-44fd-8e77-511086a05b6e	PRJNA690682	Illumina HiSeq 2500	WGS	GENOMIC	random	paired	genomic dna from single colony pick	Staphylococcus aureus	2011-07-28	United Kingdom: Oxford	Nasal swab	Homo Sapiens	bacterial culture
17139862-1a77-442f-9a35-f90c6e342d6a	PRJNA690682	Illumina HiSeq 2500	WGS	GENOMIC	random	paired	genomic dna from single colony pick	Staphylococcus aureus	2011-07-31	United Kingdom: Oxford	Nasal swab	Homo Sapiens	bacterial culture
a9d6bfcb-a7f5-48d9-bee4-032d9a82a1b5	PRJNA690682	Illumina HiSeq 2500	WGS	GENOMIC	random	paired	genomic dna from single colony pick	Staphylococcus aureus	2011-08-02	United Kingdom: Oxford	Nasal swab	Homo Sapiens	bacterial culture
8808d8a5-8c45-4c1d-8723-06e4173cd568	PRJNA690682	Illumina HiSeq 2500	WGS	GENOMIC	random	paired	genomic dna from single colony pick	Staphylococcus aureus	2011-08-06	United Kingdom: Oxford	Nasal swab	Homo Sapiens	bacterial culture
0ca3a09a-a804-46a8-a00b-5a7206729cda	PRJNA690682	Illumina HiSeq 2500	WGS	GENOMIC	random	paired	genomic dna from single colony pick	Staphylococcus aureus	2011-08-08	United Kingdom: Oxford	Nasal swab	Homo Sapiens	bacterial culture
df9f00b1-bcd9-4fab-8082-9152d00a6e76	PRJNA690682	Illumina HiSeq 2500	WGS	GENOMIC	random	paired	genomic dna from single colony pick	Staphylococcus aureus	2011-08-09	United Kingdom: Oxford	Nasal swab	Homo Sapiens	bacterial culture
d3833f80-df06-4cb3-8d3d-bfeb9e365712	PRJNA690682	Illumina HiSeq 2500	WGS	GENOMIC	random	paired	genomic dna from single colony pick	Staphylococcus aureus	2011-08-09	United Kingdom: Oxford	Nasal swab	Homo Sapiens	bacterial culture
8af84a1f-361d-4ef7-b8c6-4ecd2a764154	PRJNA690682	Illumina HiSeq 2500	WGS	GENOMIC	random	paired	genomic dna from single colony pick	Staphylococcus aureus	2010-08-17	United Kingdom: Plymouth	Blood culture	Homo Sapiens	bacterial culture
7d1d2203-5e79-4d1a-8146-70ded18ea985	PRJNA690682	Illumina HiSeq 2500	WGS	GENOMIC	random	paired	genomic dna from single colony pick	Staphylococcus aureus	2010-08-18	United Kingdom: Plymouth	Blood culture	Homo Sapiens	bacterial culture
3d236331-73c9-4057-83b2-e522e88315b0	PRJNA690682	Illumina HiSeq 2500	WGS	GENOMIC	random	paired	genomic dna from single colony pick	Staphylococcus aureus	2010-08-20	United Kingdom: Plymouth	Blood culture	Homo Sapiens	bacterial culture
c48076d8-f607-4f40-aaa6-1817c81f1a1b	PRJNA690682	Illumina HiSeq 2500	WGS	GENOMIC	random	paired	genomic dna from single colony pick	Staphylococcus aureus	2010-08-22	United Kingdom: Plymouth	Blood culture	Homo Sapiens	bacterial culture
cd6bf2a8-3710-4350-b854-795b5ebb3129	PRJNA690682	Illumina HiSeq 2500	WGS	GENOMIC	random	paired	genomic dna from single colony pick	Staphylococcus aureus	2010-08-22	United Kingdom: Plymouth	Blood culture	Homo Sapiens	bacterial culture
2517a174-aae8-46f4-9f28-626e8939a9fb	PRJNA690682	Illumina HiSeq 2500	WGS	GENOMIC	random	paired	genomic dna from single colony pick	Staphylococcus aureus	2010-08-26	United Kingdom: Plymouth	Blood culture	Homo Sapiens	bacterial culture
30624d45-7717-4bf0-bf53-48251744baa2	PRJNA690682	Illumina HiSeq 2500	WGS	GENOMIC	random	paired	genomic dna from single colony pick	Staphylococcus aureus	2010-09-27	United Kingdom: Plymouth	Blood culture	Homo Sapiens	bacterial culture
63f16228-8112-4022-a5ac-9894dc6bccc9	PRJNA690682	Illumina HiSeq 2500	WGS	GENOMIC	random	paired	genomic dna from single colony pick	Staphylococcus aureus	2010-09-27	United Kingdom: Plymouth	Blood culture	Homo Sapiens	bacterial culture
524050b3-0963-4d03-b15d-0c0faa45b10b	PRJNA690682	Illumina HiSeq 2500	WGS	GENOMIC	random	paired	genomic dna from single colony pick	Staphylococcus aureus	2010-09-30	United Kingdom: Plymouth	Blood culture	Homo Sapiens	bacterial culture
1a18e11e-75b8-4e7b-8176-8fa6e9adde57	PRJNA690682	Illumina HiSeq 2500	WGS	GENOMIC	random	paired	genomic dna from single colony pick	Staphylococcus aureus	2010-09-30	United Kingdom: Plymouth	Blood culture	Homo Sapiens	bacterial culture
04b8e0a9-c323-4db1-b9ea-84053a141460	PRJNA690682	Illumina HiSeq 2500	WGS	GENOMIC	random	paired	genomic dna from single colony pick	Staphylococcus aureus	2010-10-02	United Kingdom: Plymouth	Blood culture	Homo Sapiens	bacterial culture
d0387ca2-f567-433d-91a0-b43cf8f61324	PRJNA690682	Illumina HiSeq 2500	WGS	GENOMIC	random	paired	genomic dna from single colony pick	Staphylococcus aureus	2010-10-12	United Kingdom: Plymouth	Blood culture	Homo Sapiens	bacterial culture
f1b92e55-a9f8-4bae-8220-0954ac2edc11	PRJNA690682	Illumina HiSeq 2500	WGS	GENOMIC	random	paired	genomic dna from single colony pick	Staphylococcus aureus	2010-10-12	United Kingdom: Plymouth	Blood culture	Homo Sapiens	bacterial culture
914fc13d-3145-4932-8b8f-c1c5b92cce69	PRJNA690682	Illumina HiSeq 2500	WGS	GENOMIC	random	paired	genomic dna from single colony pick	Staphylococcus aureus	2010-10-13	United Kingdom: Plymouth	Blood culture	Homo Sapiens	bacterial culture
4d6b3702-2b08-44af-b7f7-6334ea528fb4	PRJNA690682	Illumina HiSeq 2500	WGS	GENOMIC	random	paired	genomic dna from single colony pick	Staphylococcus aureus	2010-10-13	United Kingdom: Plymouth	Blood culture	Homo Sapiens	bacterial culture
75a37abf-167e-42c8-9acd-3e08c160862f	PRJNA690682	Illumina HiSeq 2500	WGS	GENOMIC	random	paired	genomic dna from single colony pick	Staphylococcus aureus	2010-10-27	United Kingdom: Plymouth	Blood culture	Homo Sapiens	bacterial culture
1cf12c9d-4bad-497d-a63f-58d2e5ca3783	PRJNA690682	Illumina HiSeq 2500	WGS	GENOMIC	random	paired	genomic dna from single colony pick	Staphylococcus aureus	2010-10-28	United Kingdom: Plymouth	Blood culture	Homo Sapiens	bacterial culture
c34d44b8-71c7-467f-8057-4a2cb7be6979	PRJNA690682	Illumina HiSeq 2500	WGS	GENOMIC	random	paired	genomic dna from single colony pick	Staphylococcus aureus	2010-10-28	United Kingdom: Plymouth	Blood culture	Homo Sapiens	bacterial culture
63354e62-720c-4eec-962d-739f216a7c82	PRJNA690682	Illumina HiSeq 2500	WGS	GENOMIC	random	paired	genomic dna from single colony pick	Staphylococcus aureus	2010-11-07	United Kingdom: Plymouth	Blood culture	Homo Sapiens	bacterial culture
09ca99ab-8a46-4f16-9684-c07375ad73b4	PRJNA690682	Illumina HiSeq 2500	WGS	GENOMIC	random	paired	genomic dna from single colony pick	Staphylococcus aureus	2010-11-13	United Kingdom: Plymouth	Blood culture	Homo Sapiens	bacterial culture
9b05b9b3-664e-4acd-8023-4b282ac309ee	PRJNA690682	Illumina HiSeq 2500	WGS	GENOMIC	random	paired	genomic dna from single colony pick	Staphylococcus aureus	2010-11-28	United Kingdom: Plymouth	Blood culture	Homo Sapiens	bacterial culture
211281fe-262f-42b6-9d4a-c49da88f8a6b	PRJNA690682	Illumina HiSeq 2500	WGS	GENOMIC	random	paired	genomic dna from single colony pick	Staphylococcus aureus	2010-12-01	United Kingdom: Plymouth	Blood culture	Homo Sapiens	bacterial culture
64954f48-2a53-42ec-8317-f827ec64c771	PRJNA690682	Illumina HiSeq 2500	WGS	GENOMIC	random	paired	genomic dna from single colony pick	Staphylococcus aureus	2010-12-03	United Kingdom: Plymouth	Blood culture	Homo Sapiens	bacterial culture
92fe92dc-795a-4e29-b807-1d9fdd3df84f	PRJNA690682	Illumina HiSeq 2500	WGS	GENOMIC	random	paired	genomic dna from single colony pick	Staphylococcus aureus	2010-12-29	United Kingdom: Plymouth	Blood culture	Homo Sapiens	bacterial culture
7b5ec52a-146f-4bed-9213-2532452a4338	PRJNA690682	Illumina HiSeq 2500	WGS	GENOMIC	random	paired	genomic dna from single colony pick	Staphylococcus aureus	2011-01-02	United Kingdom: Plymouth	Blood culture	Homo Sapiens	bacterial culture
181d297b-f380-4591-8c48-b9e4392c5d59	PRJNA690682	Illumina HiSeq 2500	WGS	GENOMIC	random	paired	genomic dna from single colony pick	Staphylococcus aureus	2011-02-04	United Kingdom: Plymouth	Blood culture	Homo Sapiens	bacterial culture
970809dc-0bb5-435d-a9de-f591b943de51	PRJNA690682	Illumina HiSeq 2500	WGS	GENOMIC	random	paired	genomic dna from single colony pick	Staphylococcus aureus	2011-02-04	United Kingdom: Plymouth	Blood culture	Homo Sapiens	bacterial culture
6d05a983-fd58-4698-8bd1-9dd866de2b5c	PRJNA690682	Illumina HiSeq 2500	WGS	GENOMIC	random	paired	genomic dna from single colony pick	Staphylococcus aureus	2011-02-13	United Kingdom: Plymouth	Blood culture	Homo Sapiens	bacterial culture
5bf956e6-6f44-4d27-8549-96436e4b5f7b	PRJNA690682	Illumina HiSeq 2500	WGS	GENOMIC	random	paired	genomic dna from single colony pick	Staphylococcus aureus	2011-02-20	United Kingdom: Plymouth	Blood culture	Homo Sapiens	bacterial culture
2cc33c31-1d6a-411a-8f38-1cc9173fe2f1	PRJNA690682	Illumina HiSeq 2500	WGS	GENOMIC	random	paired	genomic dna from single colony pick	Staphylococcus aureus	2011-03-22	United Kingdom: Oxford	Nasal swab	Homo Sapiens	bacterial culture
10b2153c-e817-4ff3-a9f7-9a9267be72af	PRJNA690682	Illumina HiSeq 2500	WGS	GENOMIC	random	paired	genomic dna from single colony pick	Staphylococcus aureus	2011-03-22	United Kingdom: Oxford	Nasal swab	Homo Sapiens	bacterial culture
8bec7b68-6154-4780-a4dc-7f53b3ae8470	PRJNA690682	Illumina HiSeq 2500	WGS	GENOMIC	random	paired	genomic dna from single colony pick	Staphylococcus aureus	2011-03-29	United Kingdom: Oxford	Nasal swab	Homo Sapiens	bacterial culture
57bb9d65-e1d6-41c5-b719-9c3ef8786c37	PRJNA690682	Illumina HiSeq 2500	WGS	GENOMIC	random	paired	genomic dna from single colony pick	Staphylococcus aureus	2011-04-12	United Kingdom: Oxford	Nasal swab	Homo Sapiens	bacterial culture
fdced714-ba56-49b5-a7cd-4c245d952423	PRJNA690682	Illumina HiSeq 2500	WGS	GENOMIC	random	paired	genomic dna from single colony pick	Staphylococcus aureus	2011-04-26	United Kingdom: Oxford	Nasal swab	Homo Sapiens	bacterial culture
a41d4078-d62b-47c9-8070-f1883002804d	PRJNA690682	Illumina HiSeq 2500	WGS	GENOMIC	random	paired	genomic dna from single colony pick	Staphylococcus aureus	2011-05-03	United Kingdom: Oxford	Nasal swab	Homo Sapiens	bacterial culture
b535eb91-98dd-4ccd-add8-66382e98b875	PRJNA690682	Illumina HiSeq 2500	WGS	GENOMIC	random	paired	genomic dna from single colony pick	Staphylococcus aureus	2011-05-03	United Kingdom: Oxford	Nasal swab	Homo Sapiens	bacterial culture
905c20dd-b096-4432-b400-832c4ad71fdd	PRJNA690682	Illumina HiSeq 2500	WGS	GENOMIC	random	paired	genomic dna from single colony pick	Staphylococcus aureus	2011-05-03	United Kingdom: Oxford	Nasal swab	Homo Sapiens	bacterial culture
b0f835d0-35a6-47da-9829-328e2183afe4	PRJNA690682	Illumina HiSeq 2500	WGS	GENOMIC	random	paired	genomic dna from single colony pick	Staphylococcus aureus	2011-05-03	United Kingdom: Oxford	Nasal swab	Homo Sapiens	bacterial culture
b29c08fc-bd96-4327-9752-168ac9afece2	PRJNA690682	Illumina HiSeq 2500	WGS	GENOMIC	random	paired	genomic dna from single colony pick	Staphylococcus aureus	2011-05-10	United Kingdom: Oxford	Nasal swab	Homo Sapiens	bacterial culture
548d8368-5808-4bf1-a9e1-53b0a93b8f4a	PRJNA690682	Illumina HiSeq 2500	WGS	GENOMIC	random	paired	genomic dna from single colony pick	Staphylococcus aureus	2011-05-10	United Kingdom: Oxford	Nasal swab	Homo Sapiens	bacterial culture
5aa51807-3160-4d41-ac0b-eb9155f450c1	PRJNA690682	Illumina HiSeq 2500	WGS	GENOMIC	random	paired	genomic dna from single colony pick	Staphylococcus aureus	2011-05-10	United Kingdom: Oxford	Nasal swab	Homo Sapiens	bacterial culture
191d12d9-e112-4e92-80f5-3a497cab13c0	PRJNA690682	Illumina HiSeq 2500	WGS	GENOMIC	random	paired	genomic dna from single colony pick	Staphylococcus aureus	2011-05-17	United Kingdom: Oxford	Nasal swab	Homo Sapiens	bacterial culture
2b9e4c80-d1b3-4dbf-a7d8-40fba74b20f0	PRJNA690682	Illumina HiSeq 2500	WGS	GENOMIC	random	paired	genomic dna from single colony pick	Staphylococcus aureus	2011-05-17	United Kingdom: Oxford	Nasal swab	Homo Sapiens	bacterial culture
8e6d7f9e-8796-43d1-8c6d-707fcc41de71	PRJNA690682	Illumina HiSeq 2500	WGS	GENOMIC	random	paired	genomic dna from single colony pick	Staphylococcus aureus	2011-05-21	United Kingdom: Oxford	Nasal swab	Homo Sapiens	bacterial culture
b50e9a36-d15e-4805-b2f1-dc1b20b1babc	PRJNA690682	Illumina HiSeq 2500	WGS	GENOMIC	random	paired	genomic dna from single colony pick	Staphylococcus aureus	2011-05-24	United Kingdom: Oxford	Nasal swab	Homo Sapiens	bacterial culture
1c45acce-23cc-41c3-8c52-4d2ac57043f5	PRJNA690682	Illumina HiSeq 2500	WGS	GENOMIC	random	paired	genomic dna from single colony pick	Staphylococcus aureus	2011-05-24	United Kingdom: Oxford	Nasal swab	Homo Sapiens	bacterial culture
8133543f-863d-4721-91b3-71e64903626c	PRJNA690682	Illumina HiSeq 2500	WGS	GENOMIC	random	paired	genomic dna from single colony pick	Staphylococcus aureus	2011-05-31	United Kingdom: Oxford	Nasal swab	Homo Sapiens	bacterial culture
7c759408-5ac1-44e8-83da-7ea336c50aff	PRJNA690682	Illumina HiSeq 2500	WGS	GENOMIC	random	paired	genomic dna from single colony pick	Staphylococcus aureus	2011-06-07	United Kingdom: Oxford	Nasal swab	Homo Sapiens	bacterial culture
f9039de1-2714-4615-93f3-76f808986e07	PRJNA690682	Illumina HiSeq 2500	WGS	GENOMIC	random	paired	genomic dna from single colony pick	Staphylococcus aureus	2011-06-07	United Kingdom: Oxford	Nasal swab	Homo Sapiens	bacterial culture
3fd334da-76ce-4cdd-b24f-d15b1f7fb73c	PRJNA690682	Illumina HiSeq 2500	WGS	GENOMIC	random	paired	genomic dna from single colony pick	Staphylococcus aureus	2011-06-08	United Kingdom: Oxford	Nasal swab	Homo Sapiens	bacterial culture
3ec3c64d-63c7-4f04-9736-a6366b3f1e44	PRJNA690682	Illumina HiSeq 2500	WGS	GENOMIC	random	paired	genomic dna from single colony pick	Staphylococcus aureus	2011-06-14	United Kingdom: Oxford	Nasal swab	Homo Sapiens	bacterial culture
9d4d959d-61c1-47f5-9ce2-6b6c7b79cf4b	PRJNA690682	Illumina HiSeq 2500	WGS	GENOMIC	random	paired	genomic dna from single colony pick	Staphylococcus aureus	2011-06-21	United Kingdom: Oxford	Nasal swab	Homo Sapiens	bacterial culture
eb80d5d4-aecf-4844-9d6b-bea92b0d0606	PRJNA690682	Illumina HiSeq 2500	WGS	GENOMIC	random	paired	genomic dna from single colony pick	Staphylococcus aureus	2011-06-21	United Kingdom: Oxford	Nasal swab	Homo Sapiens	bacterial culture
4d50c1ba-8851-4a88-bdff-224fd147048a	PRJNA690682	Illumina HiSeq 2500	WGS	GENOMIC	random	paired	genomic dna from single colony pick	Staphylococcus aureus	2011-06-21	United Kingdom: Oxford	Nasal swab	Homo Sapiens	bacterial culture
b8eb9b64-d551-4e25-acdf-372978f3a19d	PRJNA690682	Illumina HiSeq 2500	WGS	GENOMIC	random	paired	genomic dna from single colony pick	Staphylococcus aureus	2011-06-21	United Kingdom: Oxford	Nasal swab	Homo Sapiens	bacterial culture
770d5b7b-7176-41d1-b2aa-f5b877fb06b1	PRJNA690682	Illumina HiSeq 2500	WGS	GENOMIC	random	paired	genomic dna from single colony pick	Staphylococcus aureus	2011-06-28	United Kingdom: Oxford	Nasal swab	Homo Sapiens	bacterial culture
670e669d-b5c1-42f4-ac4a-67424a830d25	PRJNA690682	Illumina HiSeq 2500	WGS	GENOMIC	random	paired	genomic dna from single colony pick	Staphylococcus aureus	2011-07-05	United Kingdom: Oxford	Nasal swab	Homo Sapiens	bacterial culture
bf6a391e-537f-4613-857a-b1b8bffa31e2	PRJNA690682	Illumina HiSeq 2500	WGS	GENOMIC	random	paired	genomic dna from single colony pick	Staphylococcus aureus	2011-07-12	United Kingdom: Oxford	Nasal swab	Homo Sapiens	bacterial culture
672882fc-67f4-4e7d-b630-bf09c6843257	PRJNA690682	Illumina HiSeq 2500	WGS	GENOMIC	random	paired	genomic dna from single colony pick	Staphylococcus aureus	2011-07-13	United Kingdom: Oxford	Nasal swab	Homo Sapiens	bacterial culture
1c0b16ae-6237-43f4-8cca-c79922840780	PRJNA690682	Illumina HiSeq 2500	WGS	GENOMIC	random	paired	genomic dna from single colony pick	Staphylococcus aureus	2011-08-13	United Kingdom: Oxford	Nasal swab	Homo Sapiens	bacterial culture
3e771e73-0acf-4374-b06c-f20bbee5cdc0	PRJNA690682	Illumina HiSeq 2500	WGS	GENOMIC	random	paired	genomic dna from single colony pick	Staphylococcus aureus	2011-06-20	United Kingdom: Plymouth	Blood culture	Homo Sapiens	bacterial culture
029f5d20-f7ab-48a6-9512-79fd3bb7f558	PRJNA690682	Illumina HiSeq 2500	WGS	GENOMIC	random	paired	genomic dna from single colony pick	Staphylococcus aureus	2011-07-02	United Kingdom: Plymouth	Blood culture	Homo Sapiens	bacterial culture
30bdfd4a-cae0-43be-a000-ff79ec61c0dd	PRJNA690682	Illumina HiSeq 2500	WGS	GENOMIC	random	paired	genomic dna from single colony pick	Staphylococcus aureus	2011-07-06	United Kingdom: Plymouth	Blood culture	Homo Sapiens	bacterial culture
1bae2f52-0cd4-4128-b853-10fedc5d2c8c	PRJNA690682	Illumina HiSeq 2500	WGS	GENOMIC	random	paired	genomic dna from single colony pick	Staphylococcus aureus	2011-07-12	United Kingdom: Plymouth	Blood culture	Homo Sapiens	bacterial culture
e1716590-0154-451f-a91e-fba3bc7179f9	PRJNA690682	Illumina HiSeq 2500	WGS	GENOMIC	random	paired	genomic dna from single colony pick	Staphylococcus aureus	2011-07-20	United Kingdom: Plymouth	Blood culture	Homo Sapiens	bacterial culture
ccbb0354-3cc8-44de-bc8b-2359be118684	PRJNA690682	Illumina HiSeq 2500	WGS	GENOMIC	random	paired	genomic dna from single colony pick	Staphylococcus aureus	2011-07-25	United Kingdom: Plymouth	Blood culture	Homo Sapiens	bacterial culture
99204b9e-818d-4c80-bdb5-edb6887e80d3	PRJNA690682	Illumina HiSeq 2500	WGS	GENOMIC	random	paired	genomic dna from single colony pick	Staphylococcus aureus	2011-08-15	United Kingdom: Plymouth	Blood culture	Homo Sapiens	bacterial culture
3c9a66e1-0768-4122-b955-60db501b1254	PRJNA690682	Illumina HiSeq 2500	WGS	GENOMIC	random	paired	genomic dna from single colony pick	Staphylococcus aureus	2011-08-29	United Kingdom: Plymouth	Blood culture	Homo Sapiens	bacterial culture
e0d92472-403e-48e5-988a-4a8bde2f6aac	PRJNA690682	Illumina HiSeq 2500	WGS	GENOMIC	random	paired	genomic dna from single colony pick	Staphylococcus aureus	2011-09-04	United Kingdom: Plymouth	Blood culture	Homo Sapiens	bacterial culture
f9b02988-33cb-41ae-995d-48d6c580d663	PRJNA690682	Illumina HiSeq 2500	WGS	GENOMIC	random	paired	genomic dna from single colony pick	Staphylococcus aureus	2011-09-17	United Kingdom: Plymouth	Blood culture	Homo Sapiens	bacterial culture
31aac7ba-0943-4e94-a8d9-edbc45928cac	PRJNA690682	Illumina HiSeq 2500	WGS	GENOMIC	random	paired	genomic dna from single colony pick	Staphylococcus aureus	2011-09-26	United Kingdom: Plymouth	Blood culture	Homo Sapiens	bacterial culture
84ac2555-36ab-44e0-a956-1c90d7eddcbf	PRJNA690682	Illumina HiSeq 2500	WGS	GENOMIC	random	paired	genomic dna from single colony pick	Staphylococcus aureus	2011-10-14	United Kingdom: Plymouth	Blood culture	Homo Sapiens	bacterial culture
1104b146-98ac-4ffe-be4c-44d498b967bc	PRJNA690682	Illumina HiSeq 2500	WGS	GENOMIC	random	paired	genomic dna from single colony pick	Staphylococcus aureus	2011-10-17	United Kingdom: Plymouth	Blood culture	Homo Sapiens	bacterial culture
51770ad9-a2dd-4cb5-8a76-c18fbb6afe02	PRJNA690682	Illumina HiSeq 2500	WGS	GENOMIC	random	paired	genomic dna from single colony pick	Staphylococcus aureus	2011-10-25	United Kingdom: Plymouth	Blood culture	Homo Sapiens	bacterial culture
878e422a-679a-4b2b-a205-00019933b3f6	PRJNA690682	Illumina HiSeq 2500	WGS	GENOMIC	random	paired	genomic dna from single colony pick	Staphylococcus aureus	2011-10-29	United Kingdom: Plymouth	Blood culture	Homo Sapiens	bacterial culture
a1970e3b-8bca-4168-b78f-14f3d4d0147e	PRJNA690682	Illumina HiSeq 2500	WGS	GENOMIC	random	paired	genomic dna from single colony pick	Staphylococcus aureus	2011-11-04	United Kingdom: Plymouth	Blood culture	Homo Sapiens	bacterial culture
4f9fad27-994e-46eb-89d7-61b64e94e08c	PRJNA690682	Illumina HiSeq 2500	WGS	GENOMIC	random	paired	genomic dna from single colony pick	Staphylococcus aureus	2011-11-06	United Kingdom: Plymouth	Blood culture	Homo Sapiens	bacterial culture
af60b0fd-58f3-458e-aaf7-6db3f17f31c9	PRJNA690682	Illumina HiSeq 2500	WGS	GENOMIC	random	paired	genomic dna from single colony pick	Staphylococcus aureus	2011-12-07	United Kingdom: Plymouth	Blood culture	Homo Sapiens	bacterial culture
a1d5e199-8a36-414f-82b0-5d245367d4ec	PRJNA690682	Illumina HiSeq 2500	WGS	GENOMIC	random	paired	genomic dna from single colony pick	Staphylococcus aureus	2012-01-04	United Kingdom: Plymouth	Blood culture	Homo Sapiens	bacterial culture
602618c1-1c51-4ba1-90d1-a85f2e0d1945	PRJNA690682	Illumina HiSeq 2500	WGS	GENOMIC	random	paired	genomic dna from single colony pick	Staphylococcus aureus	2012-01-05	United Kingdom: Plymouth	Blood culture	Homo Sapiens	bacterial culture
4f1ad860-4290-4301-8018-40ef9dd3ae72	PRJNA690682	Illumina HiSeq 2500	WGS	GENOMIC	random	paired	genomic dna from single colony pick	Staphylococcus aureus	2012-01-18	United Kingdom: Plymouth	Blood culture	Homo Sapiens	bacterial culture
4a9e3921-fd48-463d-912b-8a28d1c0aa70	PRJNA690682	Illumina HiSeq 2500	WGS	GENOMIC	random	paired	genomic dna from single colony pick	Staphylococcus aureus	2012-01-22	United Kingdom: Plymouth	Blood culture	Homo Sapiens	bacterial culture
95a2b39e-6005-45ae-b23f-918ae8e1f084	PRJNA690682	Illumina HiSeq 2500	WGS	GENOMIC	random	paired	genomic dna from single colony pick	Staphylococcus aureus	2012-01-24	United Kingdom: Plymouth	Blood culture	Homo Sapiens	bacterial culture
1ba98612-7fb6-4b28-9bee-baa5c2e98b0e	PRJNA690682	Illumina HiSeq 2500	WGS	GENOMIC	random	paired	genomic dna from single colony pick	Staphylococcus aureus	2013-01-28	United Kingdom: Oxford	Blood culture	Homo Sapiens	bacterial culture
c1be9440-8e00-48d9-a2cf-9236fa3303ce	PRJNA690682	Illumina HiSeq 2500	WGS	GENOMIC	random	paired	genomic dna from single colony pick	Staphylococcus aureus	2013-02-09	United Kingdom: Oxford	Blood culture	Homo Sapiens	bacterial culture
ae7c6d80-efb1-4c62-b431-c1e40a2c582f	PRJNA690682	Illumina HiSeq 2500	WGS	GENOMIC	random	paired	genomic dna from single colony pick	Staphylococcus aureus	2013-02-12	United Kingdom: Oxford	Blood culture	Homo Sapiens	bacterial culture
8d07a631-18d5-4869-8f11-878f00cbdd68	PRJNA690682	Illumina HiSeq 2500	WGS	GENOMIC	random	paired	genomic dna from single colony pick	Staphylococcus aureus	2013-02-13	United Kingdom: Oxford	Blood culture	Homo Sapiens	bacterial culture
bf897186-0daa-4717-bd34-3f20b471cae5	PRJNA690682	Illumina HiSeq 2500	WGS	GENOMIC	random	paired	genomic dna from single colony pick	Staphylococcus aureus	2013-02-17	United Kingdom: Oxford	Blood culture	Homo Sapiens	bacterial culture
d0bc6b78-4f0c-4c94-86e9-f1df819aad8b	PRJNA690682	Illumina HiSeq 2500	WGS	GENOMIC	random	paired	genomic dna from single colony pick	Staphylococcus aureus	2013-02-19	United Kingdom: Oxford	Blood culture	Homo Sapiens	bacterial culture
a3165348-57e9-4157-8f99-b374877e67ad	PRJNA690682	Illumina HiSeq 2500	WGS	GENOMIC	random	paired	genomic dna from single colony pick	Staphylococcus aureus	2013-02-22	United Kingdom: Oxford	Blood culture	Homo Sapiens	bacterial culture
6cf59ba7-176c-4339-a8fa-e89ef16ec0d7	PRJNA690682	Illumina HiSeq 2500	WGS	GENOMIC	random	paired	genomic dna from single colony pick	Staphylococcus aureus	2013-02-24	United Kingdom: Oxford	Blood culture	Homo Sapiens	bacterial culture
a68dfd6d-6074-49d2-b91b-cb7cd62d1819	PRJNA690682	Illumina HiSeq 2500	WGS	GENOMIC	random	paired	genomic dna from single colony pick	Staphylococcus aureus	2013-03-01	United Kingdom: Oxford	Blood culture	Homo Sapiens	bacterial culture
af92cf81-424e-4a04-9263-37e42b467d90	PRJNA690682	Illumina HiSeq 2500	WGS	GENOMIC	random	paired	genomic dna from single colony pick	Staphylococcus aureus	2013-03-06	United Kingdom: Oxford	Blood culture	Homo Sapiens	bacterial culture
6b0a34a2-8157-472f-8d0f-b95a8cd848e8	PRJNA690682	Illumina HiSeq 2500	WGS	GENOMIC	random	paired	genomic dna from single colony pick	Staphylococcus aureus	2013-03-08	United Kingdom: Oxford	Blood culture	Homo Sapiens	bacterial culture
7dcf0d4b-fe67-49ca-ae68-34042873f4fb	PRJNA690682	Illumina HiSeq 2500	WGS	GENOMIC	random	paired	genomic dna from single colony pick	Staphylococcus aureus	2013-03-14	United Kingdom: Oxford	Blood culture	Homo Sapiens	bacterial culture
24b31911-3618-4ec3-8765-663ac2cc0281	PRJNA690682	Illumina HiSeq 2500	WGS	GENOMIC	random	paired	genomic dna from single colony pick	Staphylococcus aureus	2013-03-16	United Kingdom: Oxford	Blood culture	Homo Sapiens	bacterial culture
9b406930-57a0-4a6f-84fe-755f399794b6	PRJNA690682	Illumina HiSeq 2500	WGS	GENOMIC	random	paired	genomic dna from single colony pick	Staphylococcus aureus	2013-03-21	United Kingdom: Oxford	Blood culture	Homo Sapiens	bacterial culture
cd4947a2-6bdf-44cd-bed3-6b815f4c9abb	PRJNA690682	Illumina HiSeq 2500	WGS	GENOMIC	random	paired	genomic dna from single colony pick	Staphylococcus aureus	2013-03-21	United Kingdom: Oxford	Blood culture	Homo Sapiens	bacterial culture
9fc5af17-9d87-409f-b515-ae1b5d726671	PRJNA690682	Illumina HiSeq 2500	WGS	GENOMIC	random	paired	genomic dna from single colony pick	Staphylococcus aureus	2013-03-25	United Kingdom: Oxford	Blood culture	Homo Sapiens	bacterial culture
b55a4f04-fb8a-4ed1-a000-427d8bd4ccac	PRJNA690682	Illumina HiSeq 2500	WGS	GENOMIC	random	paired	genomic dna from single colony pick	Staphylococcus aureus	2013-04-17	United Kingdom: Oxford	Blood culture	Homo Sapiens	bacterial culture
cadfa004-967e-4ea4-888c-ed794a285a8c	PRJNA690682	Illumina HiSeq 2500	WGS	GENOMIC	random	paired	genomic dna from single colony pick	Staphylococcus aureus	2013-04-23	United Kingdom: Oxford	Blood culture	Homo Sapiens	bacterial culture
0fadb80c-bbaf-4c66-a620-f696f43391ec	PRJNA690682	Illumina HiSeq 2500	WGS	GENOMIC	random	paired	genomic dna from single colony pick	Staphylococcus aureus	2013-04-23	United Kingdom: Oxford	Blood culture	Homo Sapiens	bacterial culture
b6fc957d-ff14-4a19-bef6-9e6ad400a70e	PRJNA690682	Illumina HiSeq 2500	WGS	GENOMIC	random	paired	genomic dna from single colony pick	Staphylococcus aureus	2013-04-23	United Kingdom: Oxford	Blood culture	Homo Sapiens	bacterial culture
7532ef89-7c6c-494d-82f0-bd7e7b6b6e8c	PRJNA690682	Illumina HiSeq 2500	WGS	GENOMIC	random	paired	genomic dna from single colony pick	Staphylococcus aureus	2013-05-04	United Kingdom: Oxford	Blood culture	Homo Sapiens	bacterial culture
d19f756b-438e-4224-9f42-2fc8d9234fe7	PRJNA690682	Illumina HiSeq 2500	WGS	GENOMIC	random	paired	genomic dna from single colony pick	Staphylococcus aureus	2013-05-04	United Kingdom: Oxford	Blood culture	Homo Sapiens	bacterial culture
6723e203-c5e8-4a2a-8c7f-0478744dd3a8	PRJNA690682	Illumina HiSeq 2500	WGS	GENOMIC	random	paired	genomic dna from single colony pick	Staphylococcus aureus	2013-05-06	United Kingdom: Oxford	Blood culture	Homo Sapiens	bacterial culture
db837281-328e-4b87-b993-c673d761c829	PRJNA690682	Illumina HiSeq 2500	WGS	GENOMIC	random	paired	genomic dna from single colony pick	Staphylococcus aureus	2013-05-09	United Kingdom: Oxford	Blood culture	Homo Sapiens	bacterial culture
fded5602-4094-4009-ae6f-c172489b8ded	PRJNA690682	Illumina HiSeq 2500	WGS	GENOMIC	random	paired	genomic dna from single colony pick	Staphylococcus aureus	2013-05-13	United Kingdom: Oxford	Blood culture	Homo Sapiens	bacterial culture
de58b9c7-e7f3-4a1d-be04-f81372806a98	PRJNA690682	Illumina HiSeq 2500	WGS	GENOMIC	random	paired	genomic dna from single colony pick	Staphylococcus aureus	2013-05-17	United Kingdom: Oxford	Blood culture	Homo Sapiens	bacterial culture
eea6d590-ac31-489a-828d-0bf85ca7459b	PRJNA690682	Illumina HiSeq 2500	WGS	GENOMIC	random	paired	genomic dna from single colony pick	Staphylococcus aureus	2013-05-18	United Kingdom: Oxford	Blood culture	Homo Sapiens	bacterial culture
5c533187-4e75-41f1-b3ab-220dea5ffb04	PRJNA690682	Illumina HiSeq 2500	WGS	GENOMIC	random	paired	genomic dna from single colony pick	Staphylococcus aureus	2013-05-20	United Kingdom: Oxford	Blood culture	Homo Sapiens	bacterial culture
fc172247-1620-45b4-bb36-fc1fcf6e49ba	PRJNA690682	Illumina HiSeq 2500	WGS	GENOMIC	random	paired	genomic dna from single colony pick	Staphylococcus aureus	2013-05-24	United Kingdom: Oxford	Blood culture	Homo Sapiens	bacterial culture
bc16de42-85d3-4a22-93f6-954fe1ec2a9e	PRJNA690682	Illumina HiSeq 2500	WGS	GENOMIC	random	paired	genomic dna from single colony pick	Staphylococcus aureus	2013-05-26	United Kingdom: Oxford	Blood culture	Homo Sapiens	bacterial culture
00cce463-58f5-4083-9f52-e225f870ba69	PRJNA690682	Illumina HiSeq 2500	WGS	GENOMIC	random	paired	genomic dna from single colony pick	Staphylococcus aureus	2013-05-30	United Kingdom: Oxford	Blood culture	Homo Sapiens	bacterial culture
7a30aebf-4a39-4dbe-bb4a-701a087b0480	PRJNA690682	Illumina HiSeq 2500	WGS	GENOMIC	random	paired	genomic dna from single colony pick	Staphylococcus aureus	2013-05-31	United Kingdom: Oxford	Blood culture	Homo Sapiens	bacterial culture
a401f565-eede-4265-a0ed-a140a57fac02	PRJNA690682	Illumina HiSeq 2500	WGS	GENOMIC	random	paired	genomic dna from single colony pick	Staphylococcus aureus	2013-06-06	United Kingdom: Oxford	Blood culture	Homo Sapiens	bacterial culture
9803fca0-b018-4c9e-b738-0e3f266b1f0f	PRJNA690682	Illumina HiSeq 2500	WGS	GENOMIC	random	paired	genomic dna from single colony pick	Staphylococcus aureus	2013-06-12	United Kingdom: Oxford	Blood culture	Homo Sapiens	bacterial culture
7a2d2200-e838-469f-85b9-05fe52c8a86f	PRJNA690682	Illumina HiSeq 2500	WGS	GENOMIC	random	paired	genomic dna from single colony pick	Staphylococcus aureus	2013-06-17	United Kingdom: Oxford	Blood culture	Homo Sapiens	bacterial culture
3b14ca04-9e48-4f30-8bab-43e8d90b0133	PRJNA690682	Illumina HiSeq 2500	WGS	GENOMIC	random	paired	genomic dna from single colony pick	Staphylococcus aureus	2013-06-27	United Kingdom: Oxford	Blood culture	Homo Sapiens	bacterial culture
bc09eea3-4559-42c0-997f-a940b5a7ffb4	PRJNA690682	Illumina HiSeq 2500	WGS	GENOMIC	random	paired	genomic dna from single colony pick	Staphylococcus aureus	2013-06-30	United Kingdom: Oxford	Blood culture	Homo Sapiens	bacterial culture
f7b8d48b-eb72-4fc2-8634-6837e3280277	PRJNA690682	Illumina HiSeq 2500	WGS	GENOMIC	random	paired	genomic dna from single colony pick	Staphylococcus aureus	2013-07-05	United Kingdom: Oxford	Blood culture	Homo Sapiens	bacterial culture
a3043385-421f-48ef-8242-38d2b1f0c70c	PRJNA690682	Illumina HiSeq 2500	WGS	GENOMIC	random	paired	genomic dna from single colony pick	Staphylococcus aureus	2013-07-07	United Kingdom: Oxford	Blood culture	Homo Sapiens	bacterial culture
f0fd391b-97e6-4343-916a-3958bb4c31c3	PRJNA690682	Illumina HiSeq 2500	WGS	GENOMIC	random	paired	genomic dna from single colony pick	Staphylococcus aureus	2013-07-12	United Kingdom: Oxford	Blood culture	Homo Sapiens	bacterial culture
cb9bca65-cb92-44e4-b9bf-0f20409f722a	PRJNA690682	Illumina HiSeq 2500	WGS	GENOMIC	random	paired	genomic dna from single colony pick	Staphylococcus aureus	2013-07-24	United Kingdom: Oxford	Blood culture	Homo Sapiens	bacterial culture
260d0db1-f2ff-4673-9b95-0df528ef4cc3	PRJNA690682	Illumina HiSeq 2500	WGS	GENOMIC	random	paired	genomic dna from single colony pick	Staphylococcus aureus	2013-07-24	United Kingdom: Oxford	Blood culture	Homo Sapiens	bacterial culture
848ec155-76ad-4049-a162-a6fba2568d1e	PRJNA690682	Illumina HiSeq 2500	WGS	GENOMIC	random	paired	genomic dna from single colony pick	Staphylococcus aureus	2013-07-25	United Kingdom: Oxford	Blood culture	Homo Sapiens	bacterial culture
9a6a30f6-1528-4be6-a4bc-a129c408923e	PRJNA690682	Illumina HiSeq 2500	WGS	GENOMIC	random	paired	genomic dna from single colony pick	Staphylococcus aureus	2013-07-25	United Kingdom: Oxford	Blood culture	Homo Sapiens	bacterial culture
07f9a4c8-c8bb-48f8-8769-9e7d059bdf09	PRJNA690682	Illumina HiSeq 2500	WGS	GENOMIC	random	paired	genomic dna from single colony pick	Staphylococcus aureus	2013-06-02	United Kingdom: Oxford	Blood culture	Homo Sapiens	bacterial culture
f131e8b3-957f-453e-8705-cb7bd403e0f0	PRJNA690682	Illumina HiSeq 2500	WGS	GENOMIC	random	paired	genomic dna from single colony pick	Staphylococcus aureus	2013-06-03	United Kingdom: Oxford	Blood culture	Homo Sapiens	bacterial culture
3d7b35ba-a30e-49b1-836c-102e5deafc52	PRJNA690682	Illumina HiSeq 2500	WGS	GENOMIC	random	paired	genomic dna from single colony pick	Staphylococcus aureus	2013-07-22	United Kingdom: Oxford	Blood culture	Homo Sapiens	bacterial culture
5afc86de-912c-4967-9a11-37a197b4d0b8	PRJNA690682	Illumina HiSeq 2500	WGS	GENOMIC	random	paired	genomic dna from single colony pick	Staphylococcus aureus	2013-08-05	United Kingdom: Oxford	Blood culture	Homo Sapiens	bacterial culture
8fdf316f-2218-4270-afd9-e6beb7ba795a	PRJNA690682	Illumina HiSeq 2500	WGS	GENOMIC	random	paired	genomic dna from single colony pick	Staphylococcus aureus	2013-08-08	United Kingdom: Oxford	Blood culture	Homo Sapiens	bacterial culture
ff871290-c9b0-49d1-8643-b0bd1c7af374	PRJNA690682	Illumina HiSeq 2500	WGS	GENOMIC	random	paired	genomic dna from single colony pick	Staphylococcus aureus	2013-08-09	United Kingdom: Oxford	Blood culture	Homo Sapiens	bacterial culture
758c4c40-0ba0-4283-874e-b742e7722de7	PRJNA690682	Illumina HiSeq 2500	WGS	GENOMIC	random	paired	genomic dna from single colony pick	Staphylococcus aureus	2013-08-12	United Kingdom: Oxford	Blood culture	Homo Sapiens	bacterial culture
da6f03a4-ed3b-40d2-a7e8-babb02571117	PRJNA690682	Illumina HiSeq 2500	WGS	GENOMIC	random	paired	genomic dna from single colony pick	Staphylococcus aureus	2013-08-15	United Kingdom: Oxford	Blood culture	Homo Sapiens	bacterial culture
d3099721-32d6-402a-a0f7-c2cfafc39fa4	PRJNA690682	Illumina HiSeq 2500	WGS	GENOMIC	random	paired	genomic dna from single colony pick	Staphylococcus aureus	2013-08-15	United Kingdom: Oxford	Blood culture	Homo Sapiens	bacterial culture
15aabe4a-b2bc-4526-b815-6f03e9dc8a44	PRJNA690682	Illumina HiSeq 2500	WGS	GENOMIC	random	paired	genomic dna from single colony pick	Staphylococcus aureus	2013-08-16	United Kingdom: Oxford	Blood culture	Homo Sapiens	bacterial culture
1e033db1-ff89-410b-9c73-6e7c85c840b6	PRJNA690682	Illumina HiSeq 2500	WGS	GENOMIC	random	paired	genomic dna from single colony pick	Staphylococcus aureus	2013-08-16	United Kingdom: Oxford	Blood culture	Homo Sapiens	bacterial culture
9eb99885-82ff-449a-917f-8b6e77e57b5e	PRJNA690682	Illumina HiSeq 2500	WGS	GENOMIC	random	paired	genomic dna from single colony pick	Staphylococcus aureus	2013-08-17	United Kingdom: Oxford	Blood culture	Homo Sapiens	bacterial culture
f8481282-768c-432b-b41f-66e64c082cdb	PRJNA690682	Illumina HiSeq 2500	WGS	GENOMIC	random	paired	genomic dna from single colony pick	Staphylococcus aureus	2013-08-20	United Kingdom: Oxford	Blood culture	Homo Sapiens	bacterial culture
c1fc3711-502b-42d6-a80b-bfc0e4c7bbbe	PRJNA690682	Illumina HiSeq 2500	WGS	GENOMIC	random	paired	genomic dna from single colony pick	Staphylococcus aureus	2013-08-20	United Kingdom: Oxford	Blood culture	Homo Sapiens	bacterial culture
4c7480f8-3845-457f-ac1d-50eb36070fb2	PRJNA690682	Illumina HiSeq 2500	WGS	GENOMIC	random	paired	genomic dna from single colony pick	Staphylococcus aureus	2013-08-22	United Kingdom: Oxford	Blood culture	Homo Sapiens	bacterial culture
bcea5678-5e39-4a6d-b06a-d16f94597111	PRJNA690682	Illumina HiSeq 2500	WGS	GENOMIC	random	paired	genomic dna from single colony pick	Staphylococcus aureus	2013-08-30	United Kingdom: Oxford	Blood culture	Homo Sapiens	bacterial culture
69dd6f65-d4bb-4c34-9706-6ffacc748f1a	PRJNA690682	Illumina HiSeq 2500	WGS	GENOMIC	random	paired	genomic dna from single colony pick	Staphylococcus aureus	2013-09-04	United Kingdom: Oxford	Blood culture	Homo Sapiens	bacterial culture
0ab3a3d6-0e6a-41ea-9ca3-020a5fc2e5a0	PRJNA690682	Illumina HiSeq 2500	WGS	GENOMIC	random	paired	genomic dna from single colony pick	Staphylococcus aureus	2013-09-11	United Kingdom: Oxford	Blood culture	Homo Sapiens	bacterial culture
a28a5491-73c1-479e-aea9-dec1d07e92b4	PRJNA690682	Illumina HiSeq 2500	WGS	GENOMIC	random	paired	genomic dna from single colony pick	Staphylococcus aureus	2013-09-11	United Kingdom: Oxford	Blood culture	Homo Sapiens	bacterial culture
0dd8c485-4618-4316-8923-bb5084e943d4	PRJNA690682	Illumina HiSeq 2500	WGS	GENOMIC	random	paired	genomic dna from single colony pick	Staphylococcus aureus	2013-09-17	United Kingdom: Oxford	Blood culture	Homo Sapiens	bacterial culture
1ccd4eb2-df7b-41d0-9df2-30835d77bd87	PRJNA690682	Illumina HiSeq 2500	WGS	GENOMIC	random	paired	genomic dna from single colony pick	Staphylococcus aureus	2013-09-20	United Kingdom: Oxford	Blood culture	Homo Sapiens	bacterial culture
93fbfba7-27ce-4151-9d9b-1320f3a74e78	PRJNA690682	Illumina HiSeq 2500	WGS	GENOMIC	random	paired	genomic dna from single colony pick	Staphylococcus aureus	2013-09-20	United Kingdom: Oxford	Blood culture	Homo Sapiens	bacterial culture
8dda38b4-56a7-405a-a274-0effcbabed02	PRJNA690682	Illumina HiSeq 2500	WGS	GENOMIC	random	paired	genomic dna from single colony pick	Staphylococcus aureus	2013-09-24	United Kingdom: Oxford	Blood culture	Homo Sapiens	bacterial culture
1b750b77-87c8-481d-974d-ddca53b36d05	PRJNA690682	Illumina HiSeq 2500	WGS	GENOMIC	random	paired	genomic dna from single colony pick	Staphylococcus aureus	2013-09-27	United Kingdom: Oxford	Blood culture	Homo Sapiens	bacterial culture
5da1b45e-b35f-41c3-a153-bbc1e05431f5	PRJNA690682	Illumina HiSeq 2500	WGS	GENOMIC	random	paired	genomic dna from single colony pick	Staphylococcus aureus	2013-09-29	United Kingdom: Oxford	Blood culture	Homo Sapiens	bacterial culture
13ca0a80-5477-45f8-a95b-ecfa19b3c6fa	PRJNA690682	Illumina HiSeq 2500	WGS	GENOMIC	random	paired	genomic dna from single colony pick	Staphylococcus aureus	2013-09-30	United Kingdom: Oxford	Blood culture	Homo Sapiens	bacterial culture
bfbe7be0-8be9-460a-a02b-0fa307d3de87	PRJNA690682	Illumina HiSeq 2500	WGS	GENOMIC	random	paired	genomic dna from single colony pick	Staphylococcus aureus	2013-10-03	United Kingdom: Oxford	Blood culture	Homo Sapiens	bacterial culture
8ae4b2cf-c478-4a91-a259-bc62c2f2f8ec	PRJNA690682	Illumina HiSeq 2500	WGS	GENOMIC	random	paired	genomic dna from single colony pick	Staphylococcus aureus	2013-10-04	United Kingdom: Oxford	Blood culture	Homo Sapiens	bacterial culture
f9538bf3-d05a-4c13-86b4-1fa0f60a87e9	PRJNA690682	Illumina HiSeq 2500	WGS	GENOMIC	random	paired	genomic dna from single colony pick	Staphylococcus aureus	2013-10-05	United Kingdom: Oxford	Blood culture	Homo Sapiens	bacterial culture
383de7a4-b3e9-4df4-aabb-c148b0333486	PRJNA690682	Illumina HiSeq 2500	WGS	GENOMIC	random	paired	genomic dna from single colony pick	Staphylococcus aureus	2013-10-13	United Kingdom: Oxford	Blood culture	Homo Sapiens	bacterial culture
ec18c453-2167-47c1-89ff-17e4cd5a9d0b	PRJNA690682	Illumina HiSeq 2500	WGS	GENOMIC	random	paired	genomic dna from single colony pick	Staphylococcus aureus	2013-10-14	United Kingdom: Oxford	Blood culture	Homo Sapiens	bacterial culture
5be1d1be-739e-4672-931e-6015276db873	PRJNA690682	Illumina HiSeq 2500	WGS	GENOMIC	random	paired	genomic dna from single colony pick	Staphylococcus aureus	2013-10-26	United Kingdom: Oxford	Blood culture	Homo Sapiens	bacterial culture
a78e8bf5-7452-41c7-9dd4-d1c04aa96d75	PRJNA690682	Illumina HiSeq 2500	WGS	GENOMIC	random	paired	genomic dna from single colony pick	Staphylococcus aureus	2013-10-30	United Kingdom: Oxford	Blood culture	Homo Sapiens	bacterial culture
51685b11-d960-4b56-bd2d-a35b4628c7b5	PRJNA690682	Illumina HiSeq 2500	WGS	GENOMIC	random	paired	genomic dna from single colony pick	Staphylococcus aureus	2013-10-31	United Kingdom: Oxford	Blood culture	Homo Sapiens	bacterial culture
2a72b51a-b6d1-445b-a048-1914642e367b	PRJNA690682	Illumina HiSeq 2500	WGS	GENOMIC	random	paired	genomic dna from single colony pick	Staphylococcus aureus	2013-11-01	United Kingdom: Oxford	Blood culture	Homo Sapiens	bacterial culture
453b9ac1-25a3-4930-a6f8-f804696ece75	PRJNA690682	Illumina HiSeq 2500	WGS	GENOMIC	random	paired	genomic dna from single colony pick	Staphylococcus aureus	2013-11-05	United Kingdom: Oxford	Blood culture	Homo Sapiens	bacterial culture
90f28991-862c-42fc-a24f-b4673b8b3f08	PRJNA690682	Illumina HiSeq 2500	WGS	GENOMIC	random	paired	genomic dna from single colony pick	Staphylococcus aureus	2013-11-12	United Kingdom: Oxford	Blood culture	Homo Sapiens	bacterial culture
929b072f-33aa-474d-988d-e4babf37877d	PRJNA690682	Illumina HiSeq 2500	WGS	GENOMIC	random	paired	genomic dna from single colony pick	Staphylococcus aureus	2013-11-14	United Kingdom: Oxford	Blood culture	Homo Sapiens	bacterial culture
2357bc5b-0862-406d-b1d4-bea0e1bbb11e	PRJNA690682	Illumina HiSeq 2500	WGS	GENOMIC	random	paired	genomic dna from single colony pick	Staphylococcus aureus	2013-11-16	United Kingdom: Oxford	Blood culture	Homo Sapiens	bacterial culture
b7494872-1884-408e-b798-35e32a5a3076	PRJNA690682	Illumina HiSeq 2500	WGS	GENOMIC	random	paired	genomic dna from single colony pick	Staphylococcus aureus	2013-11-20	United Kingdom: Oxford	Blood culture	Homo Sapiens	bacterial culture
9e741c45-f22f-4763-bbde-6dde4af8b499	PRJNA690682	Illumina HiSeq 2500	WGS	GENOMIC	random	paired	genomic dna from single colony pick	Staphylococcus aureus	2013-11-22	United Kingdom: Oxford	Blood culture	Homo Sapiens	bacterial culture
c3d01f50-5acd-44c0-aae8-1e0fd4602898	PRJNA690682	Illumina HiSeq 2500	WGS	GENOMIC	random	paired	genomic dna from single colony pick	Staphylococcus aureus	2013-12-04	United Kingdom: Oxford	Blood culture	Homo Sapiens	bacterial culture
ef05c53c-f069-43cb-b1ec-3b6ee2e3c223	PRJNA690682	Illumina HiSeq 2500	WGS	GENOMIC	random	paired	genomic dna from single colony pick	Staphylococcus aureus	2013-12-28	United Kingdom: Oxford	Blood culture	Homo Sapiens	bacterial culture
c69d73da-5a74-4541-b75d-b15f2cda907f	PRJNA690682	Illumina HiSeq 2500	WGS	GENOMIC	random	paired	genomic dna from single colony pick	Staphylococcus aureus	2013-12-30	United Kingdom: Oxford	Blood culture	Homo Sapiens	bacterial culture
872caf21-9439-4afa-8eb9-723badb6064e	PRJNA690682	Illumina HiSeq 2500	WGS	GENOMIC	random	paired	genomic dna from single colony pick	Staphylococcus aureus	2014-01-03	United Kingdom: Oxford	Blood culture	Homo Sapiens	bacterial culture
f08d9df7-340e-4cd2-9dbc-86a48450acfd	PRJNA690682	Illumina HiSeq 2500	WGS	GENOMIC	random	paired	genomic dna from single colony pick	Staphylococcus aureus	2014-01-06	United Kingdom: Oxford	Blood culture	Homo Sapiens	bacterial culture
3f148ef0-7691-465e-8e2c-e52ecda7cf79	PRJNA690682	Illumina HiSeq 2500	WGS	GENOMIC	random	paired	genomic dna from single colony pick	Staphylococcus aureus	2014-03-11	United Kingdom: Oxford	Blood culture	Homo Sapiens	bacterial culture
00cebee2-75f3-4a88-997d-a37000b20e1e	PRJNA690682	Illumina HiSeq 2500	WGS	GENOMIC	random	paired	genomic dna from single colony pick	Staphylococcus aureus	2013-12-15	United Kingdom: Oxford	Blood culture	Homo Sapiens	bacterial culture
4f2d6915-2528-4265-b4c2-e132a3b5036e	PRJNA690682	Illumina HiSeq 2500	WGS	GENOMIC	random	paired	genomic dna from single colony pick	Staphylococcus aureus	2014-01-07	United Kingdom: Oxford	Blood culture	Homo Sapiens	bacterial culture
3216759a-c5c2-441a-9f10-e2728b5e5451	PRJNA690682	Illumina HiSeq 2500	WGS	GENOMIC	random	paired	genomic dna from single colony pick	Staphylococcus aureus	2014-01-09	United Kingdom: Oxford	Blood culture	Homo Sapiens	bacterial culture
7bb85e5f-fc5d-41d5-aaa7-e524cbdaf3db	PRJNA690682	Illumina HiSeq 2500	WGS	GENOMIC	random	paired	genomic dna from single colony pick	Staphylococcus aureus	2014-01-09	United Kingdom: Oxford	Blood culture	Homo Sapiens	bacterial culture
ada1380c-f1a3-4a36-a546-fe9a6e0e5e79	PRJNA690682	Illumina HiSeq 2500	WGS	GENOMIC	random	paired	genomic dna from single colony pick	Staphylococcus aureus	2014-01-10	United Kingdom: Oxford	Blood culture	Homo Sapiens	bacterial culture
a6f1ca31-eee9-4006-a828-2c3d0004701d	PRJNA690682	Illumina HiSeq 2500	WGS	GENOMIC	random	paired	genomic dna from single colony pick	Staphylococcus aureus	2014-01-13	United Kingdom: Oxford	Blood culture	Homo Sapiens	bacterial culture
7ea63d2f-c5c8-4310-b59c-5ae5bb90144b	PRJNA690682	Illumina HiSeq 2500	WGS	GENOMIC	random	paired	genomic dna from single colony pick	Staphylococcus aureus	2014-01-15	United Kingdom: Oxford	Blood culture	Homo Sapiens	bacterial culture
a3d1d140-a15d-43e5-98f1-2da72129cdb8	PRJNA690682	Illumina HiSeq 2500	WGS	GENOMIC	random	paired	genomic dna from single colony pick	Staphylococcus aureus	2014-01-20	United Kingdom: Oxford	Blood culture	Homo Sapiens	bacterial culture
71cea697-c298-4da6-89b4-be2f093688a7	PRJNA690682	Illumina HiSeq 2500	WGS	GENOMIC	random	paired	genomic dna from single colony pick	Staphylococcus aureus	2014-01-22	United Kingdom: Oxford	Blood culture	Homo Sapiens	bacterial culture
64e268fa-2044-4366-9830-b4b479a0b29c	PRJNA690682	Illumina HiSeq 2500	WGS	GENOMIC	random	paired	genomic dna from single colony pick	Staphylococcus aureus	2014-01-27	United Kingdom: Oxford	Blood culture	Homo Sapiens	bacterial culture
95ebb11c-b3e1-4b44-b1f8-a3b96d7673cc	PRJNA690682	Illumina HiSeq 2500	WGS	GENOMIC	random	paired	genomic dna from single colony pick	Staphylococcus aureus	2014-01-28	United Kingdom: Oxford	Blood culture	Homo Sapiens	bacterial culture
c99a3f07-e6de-4f07-86ce-0bc44d7ce341	PRJNA690682	Illumina HiSeq 2500	WGS	GENOMIC	random	paired	genomic dna from single colony pick	Staphylococcus aureus	2014-02-03	United Kingdom: Oxford	Blood culture	Homo Sapiens	bacterial culture
7d0ddf34-9ad2-49c6-9346-7c1762c8373c	PRJNA690682	Illumina HiSeq 2500	WGS	GENOMIC	random	paired	genomic dna from single colony pick	Staphylococcus aureus	2014-02-03	United Kingdom: Oxford	Blood culture	Homo Sapiens	bacterial culture
7da5a0b3-d407-417c-b705-a87bd4ba064c	PRJNA690682	Illumina HiSeq 2500	WGS	GENOMIC	random	paired	genomic dna from single colony pick	Staphylococcus aureus	2014-02-17	United Kingdom: Oxford	Blood culture	Homo Sapiens	bacterial culture
93908c82-ac38-425c-bec5-48e482e3a57f	PRJNA690682	Illumina HiSeq 2500	WGS	GENOMIC	random	paired	genomic dna from single colony pick	Staphylococcus aureus	2014-02-18	United Kingdom: Oxford	Blood culture	Homo Sapiens	bacterial culture
6f7781ca-9c24-4224-a699-99f6c5d28136	PRJNA690682	Illumina HiSeq 2500	WGS	GENOMIC	random	paired	genomic dna from single colony pick	Staphylococcus aureus	2014-02-19	United Kingdom: Oxford	Blood culture	Homo Sapiens	bacterial culture
93dbb3ec-f2c2-4f8c-bbb5-62a89a1efa7a	PRJNA690682	Illumina HiSeq 2500	WGS	GENOMIC	random	paired	genomic dna from single colony pick	Staphylococcus aureus	2014-02-20	United Kingdom: Oxford	Blood culture	Homo Sapiens	bacterial culture
b59a85da-a66c-48ab-84cb-35c15cf49217	PRJNA690682	Illumina HiSeq 2500	WGS	GENOMIC	random	paired	genomic dna from single colony pick	Staphylococcus aureus	2014-02-22	United Kingdom: Oxford	Blood culture	Homo Sapiens	bacterial culture
f2e0f142-9813-4d98-883e-8979a89ac98f	PRJNA690682	Illumina HiSeq 2500	WGS	GENOMIC	random	paired	genomic dna from single colony pick	Staphylococcus aureus	2014-02-26	United Kingdom: Oxford	Blood culture	Homo Sapiens	bacterial culture
a7ed098e-b66d-49d6-bff3-591ece7cca1f	PRJNA690682	Illumina HiSeq 2500	WGS	GENOMIC	random	paired	genomic dna from single colony pick	Staphylococcus aureus	2014-03-03	United Kingdom: Oxford	Blood culture	Homo Sapiens	bacterial culture
0adc1ab9-9dae-4147-9b20-a97bd2d07337	PRJNA690682	Illumina HiSeq 2500	WGS	GENOMIC	random	paired	genomic dna from single colony pick	Staphylococcus aureus	2014-03-03	United Kingdom: Oxford	Blood culture	Homo Sapiens	bacterial culture
bc66df8f-eff3-4b8c-a85a-5a4cf8f4d4db	PRJNA690682	Illumina HiSeq 2500	WGS	GENOMIC	random	paired	genomic dna from single colony pick	Staphylococcus aureus	2014-03-07	United Kingdom: Oxford	Blood culture	Homo Sapiens	bacterial culture
4356a8e1-8a07-4ae2-85e6-c69ed32bd733	PRJNA690682	Illumina HiSeq 2500	WGS	GENOMIC	random	paired	genomic dna from single colony pick	Staphylococcus aureus	2014-03-09	United Kingdom: Oxford	Blood culture	Homo Sapiens	bacterial culture
a9c0ad1f-62cc-4f49-9a8c-f271198671b2	PRJNA690682	Illumina HiSeq 2500	WGS	GENOMIC	random	paired	genomic dna from single colony pick	Staphylococcus aureus	2014-03-09	United Kingdom: Oxford	Blood culture	Homo Sapiens	bacterial culture
d8a4cec7-35bc-4bdf-8a62-cff7a77d5c53	PRJNA690682	Illumina HiSeq 2500	WGS	GENOMIC	random	paired	genomic dna from single colony pick	Staphylococcus aureus	2014-03-10	United Kingdom: Oxford	Blood culture	Homo Sapiens	bacterial culture
98286566-4e37-483c-991e-15c2baf01e24	PRJNA690682	Illumina HiSeq 2500	WGS	GENOMIC	random	paired	genomic dna from single colony pick	Staphylococcus aureus	2014-03-13	United Kingdom: Oxford	Blood culture	Homo Sapiens	bacterial culture
d8b3b51b-9c35-470d-8f5c-af432fe454cb	PRJNA690682	Illumina HiSeq 2500	WGS	GENOMIC	random	paired	genomic dna from single colony pick	Staphylococcus aureus	2014-03-19	United Kingdom: Oxford	Blood culture	Homo Sapiens	bacterial culture
2efaf9f4-a619-4906-ab9b-dbc3c75e8b72	PRJNA690682	Illumina HiSeq 2500	WGS	GENOMIC	random	paired	genomic dna from single colony pick	Staphylococcus aureus	2014-03-20	United Kingdom: Oxford	Blood culture	Homo Sapiens	bacterial culture
4abd5e99-71ce-4d54-b24c-fa9fabe7e617	PRJNA690682	Illumina HiSeq 2500	WGS	GENOMIC	random	paired	genomic dna from single colony pick	Staphylococcus aureus	2014-03-20	United Kingdom: Oxford	Blood culture	Homo Sapiens	bacterial culture
929353ea-013e-4483-aef5-32ed0b0e187e	PRJNA690682	Illumina HiSeq 2500	WGS	GENOMIC	random	paired	genomic dna from single colony pick	Staphylococcus aureus	2014-03-30	United Kingdom: Oxford	Blood culture	Homo Sapiens	bacterial culture
158c0963-26dc-4b2e-91f8-c3e8aac8d278	PRJNA690682	Illumina HiSeq 2500	WGS	GENOMIC	random	paired	genomic dna from single colony pick	Staphylococcus aureus	2014-04-01	United Kingdom: Oxford	Blood culture	Homo Sapiens	bacterial culture
7febedf4-974b-498e-aa78-cd3c8f62e22d	PRJNA690682	Illumina HiSeq 2500	WGS	GENOMIC	random	paired	genomic dna from single colony pick	Staphylococcus aureus	2014-04-01	United Kingdom: Oxford	Blood culture	Homo Sapiens	bacterial culture
7b35933a-cd80-4179-907f-e04ec94df5e6	PRJNA690682	Illumina HiSeq 2500	WGS	GENOMIC	random	paired	genomic dna from single colony pick	Staphylococcus aureus	2014-04-06	United Kingdom: Oxford	Blood culture	Homo Sapiens	bacterial culture
8351dd45-d405-4172-bc97-abea347e3f8a	PRJNA690682	Illumina HiSeq 2500	WGS	GENOMIC	random	paired	genomic dna from single colony pick	Staphylococcus aureus	2014-04-07	United Kingdom: Oxford	Blood culture	Homo Sapiens	bacterial culture
de4b1182-720f-4fdb-85dc-555296a01c49	PRJNA690682	Illumina HiSeq 2500	WGS	GENOMIC	random	paired	genomic dna from single colony pick	Staphylococcus aureus	2014-04-12	United Kingdom: Oxford	Blood culture	Homo Sapiens	bacterial culture
494e7df3-49b3-4886-9855-2e8d7acd0e82	PRJNA690682	Illumina HiSeq 2500	WGS	GENOMIC	random	paired	genomic dna from single colony pick	Staphylococcus aureus	2014-04-14	United Kingdom: Oxford	Blood culture	Homo Sapiens	bacterial culture
dd67b0d8-f3eb-42d7-ad3e-56b3e1603e6d	PRJNA690682	Illumina HiSeq 2500	WGS	GENOMIC	random	paired	genomic dna from single colony pick	Staphylococcus aureus	2014-04-15	United Kingdom: Oxford	Blood culture	Homo Sapiens	bacterial culture
25930add-5519-4c0a-a409-f744f6f0f679	PRJNA690682	Illumina HiSeq 2500	WGS	GENOMIC	random	paired	genomic dna from single colony pick	Staphylococcus aureus	2014-04-19	United Kingdom: Oxford	Blood culture	Homo Sapiens	bacterial culture
6b7b6191-45f3-4f1d-b690-7cb522884ff7	PRJNA690682	Illumina HiSeq 2500	WGS	GENOMIC	random	paired	genomic dna from single colony pick	Staphylococcus aureus	2014-04-28	United Kingdom: Oxford	Blood culture	Homo Sapiens	bacterial culture
6d3b3e21-c9d4-463c-a818-5efe0d9f7682	PRJNA690682	Illumina HiSeq 2500	WGS	GENOMIC	random	paired	genomic dna from single colony pick	Staphylococcus aureus	2014-04-28	United Kingdom: Oxford	Blood culture	Homo Sapiens	bacterial culture
d8410c73-5a88-4c78-b419-ed150f0eb94a	PRJNA690682	Illumina HiSeq 2500	WGS	GENOMIC	random	paired	genomic dna from single colony pick	Staphylococcus aureus	2014-04-30	United Kingdom: Oxford	Blood culture	Homo Sapiens	bacterial culture
dfb08294-9e61-4b16-a3e7-d32690235511	PRJNA690682	Illumina HiSeq 2500	WGS	GENOMIC	random	paired	genomic dna from single colony pick	Staphylococcus aureus	2014-05-01	United Kingdom: Oxford	Blood culture	Homo Sapiens	bacterial culture
82f419a0-10a1-4613-aa86-60cee2bfd5bd	PRJNA690682	Illumina HiSeq 2500	WGS	GENOMIC	random	paired	genomic dna from single colony pick	Staphylococcus aureus	2014-05-01	United Kingdom: Oxford	Blood culture	Homo Sapiens	bacterial culture
427a0c55-96c2-4129-a76a-a0db899c22a2	PRJNA690682	Illumina HiSeq 2500	WGS	GENOMIC	random	paired	genomic dna from single colony pick	Staphylococcus aureus	2014-05-09	United Kingdom: Oxford	Blood culture	Homo Sapiens	bacterial culture
853709e8-d461-4856-9854-c7f3a35687b9	PRJNA690682	Illumina HiSeq 2500	WGS	GENOMIC	random	paired	genomic dna from single colony pick	Staphylococcus aureus	2014-05-18	United Kingdom: Oxford	Blood culture	Homo Sapiens	bacterial culture
907c4f21-83ba-4adc-81f8-0d6e5dbcd831	PRJNA690682	Illumina HiSeq 2500	WGS	GENOMIC	random	paired	genomic dna from single colony pick	Staphylococcus aureus	2014-05-19	United Kingdom: Oxford	Blood culture	Homo Sapiens	bacterial culture
25dae4af-d5a9-490d-b460-2db61d354860	PRJNA690682	Illumina HiSeq 2500	WGS	GENOMIC	random	paired	genomic dna from single colony pick	Staphylococcus aureus	2014-05-23	United Kingdom: Oxford	Blood culture	Homo Sapiens	bacterial culture
776f43bc-21aa-477d-8490-f5bd785d8c8a	PRJNA690682	Illumina HiSeq 2500	WGS	GENOMIC	random	paired	genomic dna from single colony pick	Staphylococcus aureus	2014-05-24	United Kingdom: Oxford	Blood culture	Homo Sapiens	bacterial culture
d402ca9b-dc8a-4974-b9a6-7f4f55882c20	PRJNA690682	Illumina HiSeq 2500	WGS	GENOMIC	random	paired	genomic dna from single colony pick	Staphylococcus aureus	2014-05-24	United Kingdom: Oxford	Blood culture	Homo Sapiens	bacterial culture
e9b2f8dd-c3be-4a0d-92ac-0b1009b14e94	PRJNA690682	Illumina HiSeq 2500	WGS	GENOMIC	random	paired	genomic dna from single colony pick	Staphylococcus aureus	2014-05-26	United Kingdom: Oxford	Blood culture	Homo Sapiens	bacterial culture
314b6bf8-f222-4d11-8d78-91d8c7843977	PRJNA690682	Illumina HiSeq 2500	WGS	GENOMIC	random	paired	genomic dna from single colony pick	Staphylococcus aureus	2014-05-31	United Kingdom: Oxford	Blood culture	Homo Sapiens	bacterial culture
4e426f16-4028-465c-afcc-cd2fb9c9366d	PRJNA690682	Illumina HiSeq 2500	WGS	GENOMIC	random	paired	genomic dna from single colony pick	Staphylococcus aureus	2014-06-04	United Kingdom: Oxford	Blood culture	Homo Sapiens	bacterial culture
ab2799f8-815a-47f1-9262-62ad7d27f35c	PRJNA690682	Illumina HiSeq 2500	WGS	GENOMIC	random	paired	genomic dna from single colony pick	Staphylococcus aureus	2014-06-05	United Kingdom: Oxford	Blood culture	Homo Sapiens	bacterial culture
83f803d1-f994-44b4-8a21-c6c3a1e3f58b	PRJNA690682	Illumina HiSeq 2500	WGS	GENOMIC	random	paired	genomic dna from single colony pick	Staphylococcus aureus	2014-06-06	United Kingdom: Oxford	Blood culture	Homo Sapiens	bacterial culture
61887d0b-9f94-4a35-a240-6e5473ace1c0	PRJNA690682	Illumina HiSeq 2500	WGS	GENOMIC	random	paired	genomic dna from single colony pick	Staphylococcus aureus	2014-06-08	United Kingdom: Oxford	Blood culture	Homo Sapiens	bacterial culture
a4a4902a-98a7-480c-9006-3c6ed0686a7b	PRJNA690682	Illumina HiSeq 2500	WGS	GENOMIC	random	paired	genomic dna from single colony pick	Staphylococcus aureus	2014-06-11	United Kingdom: Oxford	Blood culture	Homo Sapiens	bacterial culture
4ceaf02c-7472-4ac8-87c8-a79166cfc70c	PRJNA690682	Illumina HiSeq 2500	WGS	GENOMIC	random	paired	genomic dna from single colony pick	Staphylococcus aureus	2014-06-14	United Kingdom: Oxford	Blood culture	Homo Sapiens	bacterial culture
0815cef6-ff8e-4b5a-a2c6-8c69ff769760	PRJNA690682	Illumina HiSeq 2500	WGS	GENOMIC	random	paired	genomic dna from single colony pick	Staphylococcus aureus	2014-06-14	United Kingdom: Oxford	Blood culture	Homo Sapiens	bacterial culture
5b9ce956-cc6a-4b62-846f-dce3bf61ea94	PRJNA690682	Illumina HiSeq 2500	WGS	GENOMIC	random	paired	genomic dna from single colony pick	Staphylococcus aureus	2014-06-20	United Kingdom: Oxford	Blood culture	Homo Sapiens	bacterial culture
49bc888d-615c-4cc1-b576-83fca16f543d	PRJNA690682	Illumina HiSeq 2500	WGS	GENOMIC	random	paired	genomic dna from single colony pick	Staphylococcus aureus	2014-06-26	United Kingdom: Oxford	Blood culture	Homo Sapiens	bacterial culture
127533be-d7c5-44e4-8525-2b42c564db82	PRJNA690682	Illumina HiSeq 2500	WGS	GENOMIC	random	paired	genomic dna from single colony pick	Staphylococcus aureus	2014-06-30	United Kingdom: Oxford	Blood culture	Homo Sapiens	bacterial culture
7a04d0d5-3a7e-4496-8aea-757fdc70f1f8	PRJNA690682	Illumina HiSeq 2500	WGS	GENOMIC	random	paired	genomic dna from single colony pick	Staphylococcus aureus	2014-06-30	United Kingdom: Oxford	Blood culture	Homo Sapiens	bacterial culture
5bb08e4b-332c-4bac-977a-8287728a3e73	PRJNA690682	Illumina HiSeq 2500	WGS	GENOMIC	random	paired	genomic dna from single colony pick	Staphylococcus aureus	2014-07-06	United Kingdom: Oxford	Blood culture	Homo Sapiens	bacterial culture
52c5ea76-3a8f-4969-84dc-afbb54217119	PRJNA690682	Illumina HiSeq 2500	WGS	GENOMIC	random	paired	genomic dna from single colony pick	Staphylococcus aureus	2014-07-06	United Kingdom: Oxford	Blood culture	Homo Sapiens	bacterial culture
c64a5ec2-68e3-4b6d-8c9d-148b979c33c4	PRJNA690682	Illumina HiSeq 2500	WGS	GENOMIC	random	paired	genomic dna from single colony pick	Staphylococcus aureus	2014-07-10	United Kingdom: Oxford	Blood culture	Homo Sapiens	bacterial culture
30c251c5-242f-4d44-81d2-319a41c349d7	PRJNA690682	Illumina HiSeq 2500	WGS	GENOMIC	random	paired	genomic dna from single colony pick	Staphylococcus aureus	2014-07-11	United Kingdom: Oxford	Blood culture	Homo Sapiens	bacterial culture
b6984bec-e500-4b74-8845-6a2c15020ae7	PRJNA690682	Illumina HiSeq 2500	WGS	GENOMIC	random	paired	genomic dna from single colony pick	Staphylococcus aureus	2014-07-14	United Kingdom: Oxford	Blood culture	Homo Sapiens	bacterial culture
b226920a-1aa3-43f2-b425-0bc70bf21167	PRJNA690682	Illumina HiSeq 2500	WGS	GENOMIC	random	paired	genomic dna from single colony pick	Staphylococcus aureus	2014-07-22	United Kingdom: Oxford	Blood culture	Homo Sapiens	bacterial culture
d1fb0d67-0a76-4c15-90ec-06a8f58e5e7f	PRJNA690682	Illumina HiSeq 2500	WGS	GENOMIC	random	paired	genomic dna from single colony pick	Staphylococcus aureus	2014-07-22	United Kingdom: Oxford	Blood culture	Homo Sapiens	bacterial culture
37ca942b-082a-4e82-8a66-f33bf11102b0	PRJNA690682	Illumina HiSeq 2500	WGS	GENOMIC	random	paired	genomic dna from single colony pick	Staphylococcus aureus	2014-07-23	United Kingdom: Oxford	Blood culture	Homo Sapiens	bacterial culture
bee8e0f0-12e3-4e44-b866-f45a1f84cb89	PRJNA690682	Illumina HiSeq 2500	WGS	GENOMIC	random	paired	genomic dna from single colony pick	Staphylococcus aureus	2014-07-24	United Kingdom: Oxford	Blood culture	Homo Sapiens	bacterial culture
73df3f41-56cc-4f75-a050-3d4a1f7f8f14	PRJNA690682	Illumina HiSeq 2500	WGS	GENOMIC	random	paired	genomic dna from single colony pick	Staphylococcus aureus	2014-07-25	United Kingdom: Oxford	Blood culture	Homo Sapiens	bacterial culture
e0ffc4d0-cf0f-428c-803f-1fa63aefd89e	PRJNA690682	Illumina HiSeq 2500	WGS	GENOMIC	random	paired	genomic dna from single colony pick	Staphylococcus aureus	2014-07-26	United Kingdom: Oxford	Blood culture	Homo Sapiens	bacterial culture
994fc78b-0b5a-4566-8239-c1f859002720	PRJNA690682	Illumina HiSeq 2500	WGS	GENOMIC	random	paired	genomic dna from single colony pick	Staphylococcus aureus	2014-07-31	United Kingdom: Oxford	Blood culture	Homo Sapiens	bacterial culture
3f91b11f-4a87-48e6-bc7d-28261210cba1	PRJNA690682	Illumina HiSeq 2500	WGS	GENOMIC	random	paired	genomic dna from single colony pick	Staphylococcus aureus	2014-08-01	United Kingdom: Oxford	Blood culture	Homo Sapiens	bacterial culture
3c729c58-b89f-4629-a0a5-90d9257eab6e	PRJNA690682	Illumina HiSeq 2500	WGS	GENOMIC	random	paired	genomic dna from single colony pick	Staphylococcus aureus	2014-08-06	United Kingdom: Oxford	Blood culture	Homo Sapiens	bacterial culture
2dcad8f5-0049-4695-9812-9155008243f8	PRJNA690682	Illumina HiSeq 2500	WGS	GENOMIC	random	paired	genomic dna from single colony pick	Staphylococcus aureus	2014-08-11	United Kingdom: Oxford	Blood culture	Homo Sapiens	bacterial culture
9cd3eeea-e1f4-4d74-b36f-595e6964409f	PRJNA690682	Illumina HiSeq 2500	WGS	GENOMIC	random	paired	genomic dna from single colony pick	Staphylococcus aureus	2014-08-12	United Kingdom: Oxford	Blood culture	Homo Sapiens	bacterial culture
bbf1cb50-3f7c-42e6-8891-259ca18a804c	PRJNA690682	Illumina HiSeq 2500	WGS	GENOMIC	random	paired	genomic dna from single colony pick	Staphylococcus aureus	2014-08-12	United Kingdom: Oxford	Blood culture	Homo Sapiens	bacterial culture
846af848-f262-4b88-af8e-9a7693351ebb	PRJNA690682	Illumina HiSeq 2500	WGS	GENOMIC	random	paired	genomic dna from single colony pick	Staphylococcus aureus	2014-08-20	United Kingdom: Oxford	Blood culture	Homo Sapiens	bacterial culture
fa933c9a-e047-49aa-8862-19c5af7b7464	PRJNA690682	Illumina HiSeq 2500	WGS	GENOMIC	random	paired	genomic dna from single colony pick	Staphylococcus aureus	2014-08-22	United Kingdom: Oxford	Blood culture	Homo Sapiens	bacterial culture
630e7cae-63d6-448b-8a83-5c2c7c4c71bf	PRJNA690682	Illumina HiSeq 2500	WGS	GENOMIC	random	paired	genomic dna from single colony pick	Staphylococcus aureus	2014-08-24	United Kingdom: Oxford	Blood culture	Homo Sapiens	bacterial culture
d55a7d62-fe56-423d-b521-d8f998cfb080	PRJNA690682	Illumina HiSeq 2500	WGS	GENOMIC	random	paired	genomic dna from single colony pick	Staphylococcus aureus	2014-08-25	United Kingdom: Oxford	Blood culture	Homo Sapiens	bacterial culture
c60ebe74-772e-4142-9073-e5be1acc0c8a	PRJNA690682	Illumina HiSeq 2500	WGS	GENOMIC	random	paired	genomic dna from single colony pick	Staphylococcus aureus	2014-08-25	United Kingdom: Oxford	Blood culture	Homo Sapiens	bacterial culture
62f3c96d-f4a8-4a3a-8791-951bd5fe94a9	PRJNA690682	Illumina HiSeq 2500	WGS	GENOMIC	random	paired	genomic dna from single colony pick	Staphylococcus aureus	2014-08-27	United Kingdom: Oxford	Blood culture	Homo Sapiens	bacterial culture
612e98b9-5ac4-4847-ab77-84e703d03f45	PRJNA690682	Illumina HiSeq 2500	WGS	GENOMIC	random	paired	genomic dna from single colony pick	Staphylococcus aureus	2014-08-29	United Kingdom: Oxford	Blood culture	Homo Sapiens	bacterial culture
f86ebdea-82cf-4633-a7ad-6f8b62f7a0ed	PRJNA690682	Illumina HiSeq 2500	WGS	GENOMIC	random	paired	genomic dna from single colony pick	Staphylococcus aureus	2014-09-09	United Kingdom: Oxford	Blood culture	Homo Sapiens	bacterial culture
7050a5a5-ab90-4448-a824-72b9a44b148d	PRJNA690682	Illumina HiSeq 2500	WGS	GENOMIC	random	paired	genomic dna from single colony pick	Staphylococcus aureus	2014-09-11	United Kingdom: Oxford	Blood culture	Homo Sapiens	bacterial culture
016b607a-7451-4c02-a318-a623f936527f	PRJNA690682	Illumina HiSeq 2500	WGS	GENOMIC	random	paired	genomic dna from single colony pick	Staphylococcus aureus	2014-09-15	United Kingdom: Oxford	Blood culture	Homo Sapiens	bacterial culture
c69359b7-6d78-463f-b796-3b2d1e7cf740	PRJNA690682	Illumina HiSeq 2500	WGS	GENOMIC	random	paired	genomic dna from single colony pick	Staphylococcus aureus	2014-09-15	United Kingdom: Oxford	Blood culture	Homo Sapiens	bacterial culture
85207495-74cc-4e00-a3c3-5a3494dd8f8d	PRJNA690682	Illumina HiSeq 2500	WGS	GENOMIC	random	paired	genomic dna from single colony pick	Staphylococcus aureus	2014-09-15	United Kingdom: Oxford	Blood culture	Homo Sapiens	bacterial culture
c93dd14f-9b46-443c-92b5-a40cefef2108	PRJNA690682	Illumina HiSeq 2500	WGS	GENOMIC	random	paired	genomic dna from single colony pick	Staphylococcus aureus	2014-09-18	United Kingdom: Oxford	Blood culture	Homo Sapiens	bacterial culture
3aebc873-eef7-4340-8711-ebe7c11b6f98	PRJNA690682	Illumina HiSeq 2500	WGS	GENOMIC	random	paired	genomic dna from single colony pick	Staphylococcus aureus	2014-09-19	United Kingdom: Oxford	Blood culture	Homo Sapiens	bacterial culture
0d2d8d03-629a-4b19-bc6d-46750ff5ad23	PRJNA690682	Illumina HiSeq 2500	WGS	GENOMIC	random	paired	genomic dna from single colony pick	Staphylococcus aureus	2014-09-19	United Kingdom: Oxford	Blood culture	Homo Sapiens	bacterial culture
be6b6dab-649b-41d3-aada-0c600a964269	PRJNA690682	Illumina HiSeq 2500	WGS	GENOMIC	random	paired	genomic dna from single colony pick	Staphylococcus aureus	2014-09-23	United Kingdom: Oxford	Blood culture	Homo Sapiens	bacterial culture
60ad2f93-9bbf-498a-ae24-3a19f721f434	PRJNA690682	Illumina HiSeq 2500	WGS	GENOMIC	random	paired	genomic dna from single colony pick	Staphylococcus aureus	2014-09-27	United Kingdom: Oxford	Blood culture	Homo Sapiens	bacterial culture
b5ba328c-42f0-4ebd-b9e2-7a2f71767460	PRJNA690682	Illumina HiSeq 2500	WGS	GENOMIC	random	paired	genomic dna from single colony pick	Staphylococcus aureus	2014-09-27	United Kingdom: Oxford	Blood culture	Homo Sapiens	bacterial culture
8a5d47ac-831b-4d08-a128-2d3a7e65e781	PRJNA690682	Illumina HiSeq 2500	WGS	GENOMIC	random	paired	genomic dna from single colony pick	Staphylococcus aureus	2014-09-28	United Kingdom: Oxford	Blood culture	Homo Sapiens	bacterial culture
e922d7fc-9ffa-4c31-b6f2-08e22bc82b1f	PRJNA690682	Illumina HiSeq 2500	WGS	GENOMIC	random	paired	genomic dna from single colony pick	Staphylococcus aureus	2014-10-03	United Kingdom: Oxford	Blood culture	Homo Sapiens	bacterial culture
8616863e-3a41-4a51-91d5-525f16cf662d	PRJNA690682	Illumina HiSeq 2500	WGS	GENOMIC	random	paired	genomic dna from single colony pick	Staphylococcus aureus	2014-10-03	United Kingdom: Oxford	Blood culture	Homo Sapiens	bacterial culture
a6fc1262-6c4f-4a80-b22b-0052a431cd30	PRJNA690682	Illumina HiSeq 2500	WGS	GENOMIC	random	paired	genomic dna from single colony pick	Staphylococcus aureus	2014-10-12	United Kingdom: Oxford	Blood culture	Homo Sapiens	bacterial culture
a12c9644-1d67-4b73-bc4c-6eb15a771523	PRJNA690682	Illumina HiSeq 2500	WGS	GENOMIC	random	paired	genomic dna from single colony pick	Staphylococcus aureus	2014-10-12	United Kingdom: Oxford	Blood culture	Homo Sapiens	bacterial culture
70fe6fdc-34a6-4367-9c68-e9387071c1f1	PRJNA690682	Illumina HiSeq 2500	WGS	GENOMIC	random	paired	genomic dna from single colony pick	Staphylococcus aureus	2014-10-15	United Kingdom: Oxford	Blood culture	Homo Sapiens	bacterial culture
9fe8d1b4-80cc-4028-b23e-654b7cde595d	PRJNA690682	Illumina HiSeq 2500	WGS	GENOMIC	random	paired	genomic dna from single colony pick	Staphylococcus aureus	2014-10-16	United Kingdom: Oxford	Blood culture	Homo Sapiens	bacterial culture
c2e9f73d-546e-4906-a646-d6070af2c4a1	PRJNA690682	Illumina HiSeq 2500	WGS	GENOMIC	random	paired	genomic dna from single colony pick	Staphylococcus aureus	2014-10-16	United Kingdom: Oxford	Blood culture	Homo Sapiens	bacterial culture
44e5b33e-713d-4ab0-b9e2-288871ca1d3b	PRJNA690682	Illumina HiSeq 2500	WGS	GENOMIC	random	paired	genomic dna from single colony pick	Staphylococcus aureus	2014-10-19	United Kingdom: Oxford	Blood culture	Homo Sapiens	bacterial culture
e1d422ae-b75b-4d05-bc0e-4dd1f080aa86	PRJNA690682	Illumina HiSeq 2500	WGS	GENOMIC	random	paired	genomic dna from single colony pick	Staphylococcus aureus	2014-10-20	United Kingdom: Oxford	Blood culture	Homo Sapiens	bacterial culture
ce9745d1-8b14-454f-82f6-ddc9a06e91fc	PRJNA690682	Illumina HiSeq 2500	WGS	GENOMIC	random	paired	genomic dna from single colony pick	Staphylococcus aureus	2014-10-22	United Kingdom: Oxford	Blood culture	Homo Sapiens	bacterial culture
9b875339-4d46-4b52-9869-c9b5f0e43f3e	PRJNA690682	Illumina HiSeq 2500	WGS	GENOMIC	random	paired	genomic dna from single colony pick	Staphylococcus aureus	2011-08-09	United Kingdom: Oxford	Nasal swab	Homo Sapiens	bacterial culture
2cc9ac8c-23db-4677-8a58-0bf4df2cca57	PRJNA690682	Illumina HiSeq 2500	WGS	GENOMIC	random	paired	genomic dna from single colony pick	Staphylococcus aureus	2011-02-16	United Kingdom: Oxford	Nasal swab	Homo Sapiens	bacterial culture
c55ccdf5-da2f-47a6-8e26-54585b3e773b	PRJNA690682	Illumina HiSeq 2500	WGS	GENOMIC	random	paired	genomic dna from single colony pick	Staphylococcus aureus	2011-08-15	United Kingdom: Oxford	Nasal swab	Homo Sapiens	bacterial culture
1c8f4def-0369-4d7a-8684-08a916ad0cfb	PRJNA690682	Illumina HiSeq 2500	WGS	GENOMIC	random	paired	genomic dna from single colony pick	Staphylococcus aureus	2011-02-22	United Kingdom: Oxford	Nasal swab	Homo Sapiens	bacterial culture
779f3261-f854-4247-8311-246aa4c242f2	PRJNA690682	Illumina HiSeq 2500	WGS	GENOMIC	random	paired	genomic dna from single colony pick	Staphylococcus aureus	2010-08-16	United Kingdom: Oxford	Nasal swab	Homo Sapiens	bacterial culture
e2fc8d74-45cb-4b51-8d87-55d4ba77025f	PRJNA690682	Illumina HiSeq 2500	WGS	GENOMIC	random	paired	genomic dna from single colony pick	Staphylococcus aureus	2011-08-30	United Kingdom: Oxford	Nasal swab	Homo Sapiens	bacterial culture
4ad1682f-661d-4282-9e8d-14a463da7530	PRJNA690682	Illumina HiSeq 2500	WGS	GENOMIC	random	paired	genomic dna from single colony pick	Staphylococcus aureus	2011-01-06	United Kingdom: Oxford	Nasal swab	Homo Sapiens	bacterial culture
811b4af2-8fb9-4979-986c-a43afdbb19fe	PRJNA690682	Illumina HiSeq 2500	WGS	GENOMIC	random	paired	genomic dna from single colony pick	Staphylococcus aureus	2010-10-04	United Kingdom: Oxford	Nasal swab	Homo Sapiens	bacterial culture
17c804f3-dbed-4d84-9fd8-ad9cd488eb84	PRJNA690682	Illumina HiSeq 2500	WGS	GENOMIC	random	paired	genomic dna from single colony pick	Staphylococcus aureus	2011-03-30	United Kingdom: Oxford	Nasal swab	Homo Sapiens	bacterial culture
286564f4-4dda-42e3-9044-0da0cfca7a46	PRJNA690682	Illumina HiSeq 2500	WGS	GENOMIC	random	paired	genomic dna from single colony pick	Staphylococcus aureus	2010-08-24	United Kingdom: Oxford	Nasal swab	Homo Sapiens	bacterial culture
9518dfb0-1940-4821-9b5c-ee79fb629542	PRJNA690682	Illumina HiSeq 2500	WGS	GENOMIC	random	paired	genomic dna from single colony pick	Staphylococcus aureus	2011-08-08	United Kingdom: Oxford	Nasal swab	Homo Sapiens	bacterial culture
6b399cb0-63e0-4b0c-8160-26a09775db16	PRJNA690682	Illumina HiSeq 2500	WGS	GENOMIC	random	paired	genomic dna from single colony pick	Staphylococcus aureus	2011-08-02	United Kingdom: Oxford	Nasal swab	Homo Sapiens	bacterial culture
6b50a7b9-17ae-4a4c-befd-eb0b967178b9	PRJNA690682	Illumina HiSeq 2500	WGS	GENOMIC	random	paired	genomic dna from single colony pick	Staphylococcus aureus	2011-01-27	United Kingdom: Oxford	Nasal swab	Homo Sapiens	bacterial culture
1c0fb7d9-97a0-4d02-855e-99555b583c6e	PRJNA690682	Illumina HiSeq 2500	WGS	GENOMIC	random	paired	genomic dna from single colony pick	Staphylococcus aureus	2010-11-03	United Kingdom: Oxford	Nasal swab	Homo Sapiens	bacterial culture
a2a393c8-0747-4a6f-842b-03cb93e3ce69	PRJNA690682	Illumina HiSeq 2500	WGS	GENOMIC	random	paired	genomic dna from single colony pick	Staphylococcus aureus	2010-10-26	United Kingdom: Oxford	Nasal swab	Homo Sapiens	bacterial culture
2b067f74-40cd-476d-aaad-9553625f24dc	PRJNA690682	Illumina HiSeq 2500	WGS	GENOMIC	random	paired	genomic dna from single colony pick	Staphylococcus aureus	2010-09-01	United Kingdom: Oxford	Nasal swab	Homo Sapiens	bacterial culture
295134b4-4129-44a8-a8a2-ced8e7bdc6b5	PRJNA690682	Illumina HiSeq 2500	WGS	GENOMIC	random	paired	genomic dna from single colony pick	Staphylococcus aureus	2009-12-21	United Kingdom: Oxford	Nasal swab	Homo Sapiens	bacterial culture
3a55e7dd-10fd-402a-a5c3-822ee6ea62f8	PRJNA690682	Illumina HiSeq 2500	WGS	GENOMIC	random	paired	genomic dna from single colony pick	Staphylococcus aureus	2011-01-24	United Kingdom: Oxford	Nasal swab	Homo Sapiens	bacterial culture
a7a5a361-025d-4e68-bb8e-3787e130e437	PRJNA690682	Illumina HiSeq 2500	WGS	GENOMIC	random	paired	genomic dna from single colony pick	Staphylococcus aureus	2011-07-18	United Kingdom: Oxford	Nasal swab	Homo Sapiens	bacterial culture
ab4dd91b-6eef-4e2e-8dc4-53e4b4fca690	PRJNA690682	Illumina HiSeq 2500	WGS	GENOMIC	random	paired	genomic dna from single colony pick	Staphylococcus aureus	2011-03-16	United Kingdom: Oxford	Nasal swab	Homo Sapiens	bacterial culture
0325c89f-9e93-4024-842a-8b8e45176ac9	PRJNA690682	Illumina HiSeq 2500	WGS	GENOMIC	random	paired	genomic dna from single colony pick	Staphylococcus aureus	2011-06-06	United Kingdom: Oxford	Nasal swab	Homo Sapiens	bacterial culture
6979bf5a-a6fe-45e1-a453-6e4e39864e9c	PRJNA690682	Illumina HiSeq 2500	WGS	GENOMIC	random	paired	genomic dna from single colony pick	Staphylococcus aureus	2010-09-14	United Kingdom: Oxford	Nasal swab	Homo Sapiens	bacterial culture
c5cbabf4-febb-43f8-b402-9d9a696aa340	PRJNA690682	Illumina HiSeq 2500	WGS	GENOMIC	random	paired	genomic dna from single colony pick	Staphylococcus aureus	2011-07-21	United Kingdom: Oxford	Nasal swab	Homo Sapiens	bacterial culture
115330b9-b2a1-4245-922e-01284f62d851	PRJNA690682	Illumina HiSeq 2500	WGS	GENOMIC	random	paired	genomic dna from single colony pick	Staphylococcus aureus	2011-01-27	United Kingdom: Oxford	Nasal swab	Homo Sapiens	bacterial culture
03be8621-0eb2-442e-9b0a-0753f5273032	PRJNA690682	Illumina HiSeq 2500	WGS	GENOMIC	random	paired	genomic dna from single colony pick	Staphylococcus aureus	2011-10-13	United Kingdom: Oxford	Nasal swab	Homo Sapiens	bacterial culture
ffa6e2de-ce79-44ed-8e1f-62505757cd3c	PRJNA690682	Illumina HiSeq 2500	WGS	GENOMIC	random	paired	genomic dna from single colony pick	Staphylococcus aureus	2010-10-14	United Kingdom: Oxford	Nasal swab	Homo Sapiens	bacterial culture
31ad9c97-618f-45e3-baf1-9704208c91b0	PRJNA690682	Illumina HiSeq 2500	WGS	GENOMIC	random	paired	genomic dna from single colony pick	Staphylococcus aureus	2011-01-29	United Kingdom: Oxford	Nasal swab	Homo Sapiens	bacterial culture
0aa192da-a813-4bea-96bd-d6882a083a28	PRJNA690682	Illumina HiSeq 2500	WGS	GENOMIC	random	paired	genomic dna from single colony pick	Staphylococcus aureus	2011-07-27	United Kingdom: Oxford	Nasal swab	Homo Sapiens	bacterial culture
babfc9ee-f2bc-49ee-bc8d-3bb8959f161a	PRJNA690682	Illumina HiSeq 2500	WGS	GENOMIC	random	paired	genomic dna from single colony pick	Staphylococcus aureus	2010-12-02	United Kingdom: Oxford	Nasal swab	Homo Sapiens	bacterial culture
e3a6d518-c839-48ab-924f-78cfc102d1c4	PRJNA690682	Illumina HiSeq 2500	WGS	GENOMIC	random	paired	genomic dna from single colony pick	Staphylococcus aureus	2010-10-14	United Kingdom: Oxford	Nasal swab	Homo Sapiens	bacterial culture
857d8a1d-5423-45af-9f1b-69741a05cc38	PRJNA690682	Illumina HiSeq 2500	WGS	GENOMIC	random	paired	genomic dna from single colony pick	Staphylococcus aureus	2010-07-07	United Kingdom: Oxford	Nasal swab	Homo Sapiens	bacterial culture
347de37f-b8d9-4772-ad75-4c654af8b715	PRJNA690682	Illumina HiSeq 2500	WGS	GENOMIC	random	paired	genomic dna from single colony pick	Staphylococcus aureus	2010-12-20	United Kingdom: Oxford	Nasal swab	Homo Sapiens	bacterial culture
b80fd66a-8f12-4c07-ba88-a34b2d3aba70	PRJNA690682	Illumina HiSeq 2500	WGS	GENOMIC	random	paired	genomic dna from single colony pick	Staphylococcus aureus	2011-08-15	United Kingdom: Oxford	Nasal swab	Homo Sapiens	bacterial culture
6e2eeea7-815e-4e90-86ec-76f9d5ed53f0	PRJNA690682	Illumina HiSeq 2500	WGS	GENOMIC	random	paired	genomic dna from single colony pick	Staphylococcus aureus	2010-08-03	United Kingdom: Oxford	Nasal swab	Homo Sapiens	bacterial culture
c67013fd-271a-4334-b847-7ef6be5f312d	PRJNA690682	Illumina HiSeq 2500	WGS	GENOMIC	random	paired	genomic dna from single colony pick	Staphylococcus aureus	2010-10-05	United Kingdom: Oxford	Nasal swab	Homo Sapiens	bacterial culture
d1db57e2-4d5a-484b-b264-80ed39a05c15	PRJNA690682	Illumina HiSeq 2500	WGS	GENOMIC	random	paired	genomic dna from single colony pick	Staphylococcus aureus	2011-06-13	United Kingdom: Oxford	Nasal swab	Homo Sapiens	bacterial culture
e6013bff-1fd1-4f05-b7be-33575715d646	PRJNA690682	Illumina HiSeq 2500	WGS	GENOMIC	random	paired	genomic dna from single colony pick	Staphylococcus aureus	2010-10-12	United Kingdom: Oxford	Nasal swab	Homo Sapiens	bacterial culture
109f1071-82af-46a5-9aeb-772ed0c36439	PRJNA690682	Illumina HiSeq 2500	WGS	GENOMIC	random	paired	genomic dna from single colony pick	Staphylococcus aureus	2011-06-08	United Kingdom: Oxford	Nasal swab	Homo Sapiens	bacterial culture
96a0ffd3-2188-4c98-a938-66a88c75caa8	PRJNA690682	Illumina HiSeq 2500	WGS	GENOMIC	random	paired	genomic dna from single colony pick	Staphylococcus aureus	2011-05-03	United Kingdom: Oxford	Nasal swab	Homo Sapiens	bacterial culture
7966fa04-026d-443e-94b9-0526675d445d	PRJNA690682	Illumina HiSeq 2500	WGS	GENOMIC	random	paired	genomic dna from single colony pick	Staphylococcus aureus	2011-04-06	United Kingdom: Oxford	Nasal swab	Homo Sapiens	bacterial culture
467a3bb8-f63a-4651-b811-28f4e781b255	PRJNA690682	Illumina HiSeq 2500	WGS	GENOMIC	random	paired	genomic dna from single colony pick	Staphylococcus aureus	2011-10-06	United Kingdom: Oxford	Nasal swab	Homo Sapiens	bacterial culture
e282af68-c28c-4036-9fd0-d920c080f6c9	PRJNA690682	Illumina HiSeq 2500	WGS	GENOMIC	random	paired	genomic dna from single colony pick	Staphylococcus aureus	2011-08-22	United Kingdom: Oxford	Nasal swab	Homo Sapiens	bacterial culture
1b241110-b5c9-4c3e-bcc9-136ed35581c5	PRJNA690682	Illumina HiSeq 2500	WGS	GENOMIC	random	paired	genomic dna from single colony pick	Staphylococcus aureus	2011-08-22	United Kingdom: Oxford	Nasal swab	Homo Sapiens	bacterial culture
555b80c5-6fcb-43e6-b906-4db70504a08b	PRJNA690682	Illumina HiSeq 2500	WGS	GENOMIC	random	paired	genomic dna from single colony pick	Staphylococcus aureus	2011-02-14	United Kingdom: Oxford	Nasal swab	Homo Sapiens	bacterial culture
19d42a9e-74e5-4630-bec6-127b42fc5943	PRJNA690682	Illumina HiSeq 2500	WGS	GENOMIC	random	paired	genomic dna from single colony pick	Staphylococcus aureus	2011-04-11	United Kingdom: Oxford	Nasal swab	Homo Sapiens	bacterial culture
887a511c-64c6-41d8-8707-9e94d998170a	PRJNA690682	Illumina HiSeq 2500	WGS	GENOMIC	random	paired	genomic dna from single colony pick	Staphylococcus aureus	2010-12-01	United Kingdom: Oxford	Nasal swab	Homo Sapiens	bacterial culture
3a14d05d-22e5-4db5-8915-202ab3f12886	PRJNA690682	Illumina HiSeq 2500	WGS	GENOMIC	random	paired	genomic dna from single colony pick	Staphylococcus aureus	2010-12-14	United Kingdom: Oxford	Nasal swab	Homo Sapiens	bacterial culture
edf3b577-7b72-4238-b8b6-2c24216597b7	PRJNA690682	Illumina HiSeq 2500	WGS	GENOMIC	random	paired	genomic dna from single colony pick	Staphylococcus aureus	2011-04-05	United Kingdom: Oxford	Nasal swab	Homo Sapiens	bacterial culture
45f08a4b-68c0-450a-8ac4-71e032ebc2c6	PRJNA690682	Illumina HiSeq 2500	WGS	GENOMIC	random	paired	genomic dna from single colony pick	Staphylococcus aureus	2010-08-09	United Kingdom: Oxford	Nasal swab	Homo Sapiens	bacterial culture
d6f1a4dd-482a-4aa7-90d3-7c2a6f52b169	PRJNA690682	Illumina HiSeq 2500	WGS	GENOMIC	random	paired	genomic dna from single colony pick	Staphylococcus aureus	2010-12-06	United Kingdom: Oxford	Nasal swab	Homo Sapiens	bacterial culture
41a60440-185c-45bd-bc0a-4fab8049ab87	PRJNA690682	Illumina HiSeq 2500	WGS	GENOMIC	random	paired	genomic dna from single colony pick	Staphylococcus aureus	2011-03-15	United Kingdom: Oxford	Nasal swab	Homo Sapiens	bacterial culture
fa8cacc6-15f2-4ef8-9324-83873b3083e0	PRJNA690682	Illumina HiSeq 2500	WGS	GENOMIC	random	paired	genomic dna from single colony pick	Staphylococcus aureus	2010-08-16	United Kingdom: Oxford	Nasal swab	Homo Sapiens	bacterial culture
d6e5e23b-8768-4a54-a130-2f845468bb31	PRJNA690682	Illumina HiSeq 2500	WGS	GENOMIC	random	paired	genomic dna from single colony pick	Staphylococcus aureus	2011-02-21	United Kingdom: Oxford	Nasal swab	Homo Sapiens	bacterial culture
fbad2d06-88e7-4460-b011-229cf6d92612	PRJNA690682	Illumina HiSeq 2500	WGS	GENOMIC	random	paired	genomic dna from single colony pick	Staphylococcus aureus	2010-09-13	United Kingdom: Oxford	Nasal swab	Homo Sapiens	bacterial culture
6aecbe6a-733a-465a-b2f9-ce1433a242f7	PRJNA690682	Illumina HiSeq 2500	WGS	GENOMIC	random	paired	genomic dna from single colony pick	Staphylococcus aureus	2011-06-20	United Kingdom: Oxford	Nasal swab	Homo Sapiens	bacterial culture
24afc3fc-4787-455d-b759-b9a8e50528c5	PRJNA690682	Illumina HiSeq 2500	WGS	GENOMIC	random	paired	genomic dna from single colony pick	Staphylococcus aureus	2011-07-04	United Kingdom: Oxford	Nasal swab	Homo Sapiens	bacterial culture
ef15051b-e4ac-45d7-b3fe-5df3dd2318f8	PRJNA690682	Illumina HiSeq 2500	WGS	GENOMIC	random	paired	genomic dna from single colony pick	Staphylococcus aureus	2010-09-01	United Kingdom: Oxford	Nasal swab	Homo Sapiens	bacterial culture
2dcb802d-b7cc-4d50-9934-6ec63b0bd5ac	PRJNA690682	Illumina HiSeq 2500	WGS	GENOMIC	random	paired	genomic dna from single colony pick	Staphylococcus aureus	2010-01-11	United Kingdom: Oxford	Nasal swab	Homo Sapiens	bacterial culture
ae7a2e50-94d6-4b00-8780-adb8251b8e2a	PRJNA690682	Illumina HiSeq 2500	WGS	GENOMIC	random	paired	genomic dna from single colony pick	Staphylococcus aureus	2010-10-25	United Kingdom: Oxford	Nasal swab	Homo Sapiens	bacterial culture
64eacb82-b8a1-4118-93be-f0c04767cbcc	PRJNA690682	Illumina HiSeq 2500	WGS	GENOMIC	random	paired	genomic dna from single colony pick	Staphylococcus aureus	2010-07-13	United Kingdom: Oxford	Nasal swab	Homo Sapiens	bacterial culture
e1c12bf1-0313-4c75-9ee6-b9ed8d560d2a	PRJNA690682	Illumina HiSeq 2500	WGS	GENOMIC	random	paired	genomic dna from single colony pick	Staphylococcus aureus	2010-06-14	United Kingdom: Oxford	Nasal swab	Homo Sapiens	bacterial culture
67ed9ef6-0a02-4406-bfc2-f867727ce23c	PRJNA690682	Illumina HiSeq 2500	WGS	GENOMIC	random	paired	genomic dna from single colony pick	Staphylococcus aureus	2010-03-31	United Kingdom: Oxford	Nasal swab	Homo Sapiens	bacterial culture
e31ec83f-f6dc-4844-927d-37d631cd0506	PRJNA690682	Illumina HiSeq 2500	WGS	GENOMIC	random	paired	genomic dna from single colony pick	Staphylococcus aureus	2010-06-08	United Kingdom: Oxford	Nasal swab	Homo Sapiens	bacterial culture
5cf36982-f805-4e12-a9f6-d7c3e195d1ad	PRJNA690682	Illumina HiSeq 2500	WGS	GENOMIC	random	paired	genomic dna from single colony pick	Staphylococcus aureus	2010-08-17	United Kingdom: Oxford	Nasal swab	Homo Sapiens	bacterial culture
c0caa165-ba34-439b-9142-b73d4407fd0d	PRJNA690682	Illumina HiSeq 2500	WGS	GENOMIC	random	paired	genomic dna from single colony pick	Staphylococcus aureus	2010-11-08	United Kingdom: Oxford	Nasal swab	Homo Sapiens	bacterial culture
c7199058-2cfa-4d3d-9a41-f4a40412a6ae	PRJNA690682	Illumina HiSeq 2500	WGS	GENOMIC	random	paired	genomic dna from single colony pick	Staphylococcus aureus	2011-03-28	United Kingdom: Oxford	Nasal swab	Homo Sapiens	bacterial culture
662ff721-bd25-485a-ac0b-6c7bc0d74637	PRJNA690682	Illumina HiSeq 2500	WGS	GENOMIC	random	paired	genomic dna from single colony pick	Staphylococcus aureus	2010-03-25	United Kingdom: Oxford	Nasal swab	Homo Sapiens	bacterial culture
50435ea3-e6fc-415d-87c6-03e75ef7952d	PRJNA690682	Illumina HiSeq 2500	WGS	GENOMIC	random	paired	genomic dna from single colony pick	Staphylococcus aureus	2010-12-14	United Kingdom: Oxford	Nasal swab	Homo Sapiens	bacterial culture
293d264e-11ae-4664-94f1-8a4259b6508d	PRJNA690682	Illumina HiSeq 2500	WGS	GENOMIC	random	paired	genomic dna from single colony pick	Staphylococcus aureus	2010-12-14	United Kingdom: Oxford	Nasal swab	Homo Sapiens	bacterial culture
05cd332a-9c9a-4837-9921-bc3d2c5955eb	PRJNA690682	Illumina HiSeq 2500	WGS	GENOMIC	random	paired	genomic dna from single colony pick	Staphylococcus aureus	2010-11-15	United Kingdom: Oxford	Nasal swab	Homo Sapiens	bacterial culture
856c33b8-ee54-43d0-b205-d25a4793a786	PRJNA690682	Illumina HiSeq 2500	WGS	GENOMIC	random	paired	genomic dna from single colony pick	Staphylococcus aureus	2010-03-03	United Kingdom: Oxford	Nasal swab	Homo Sapiens	bacterial culture
4ed70847-6fcd-484c-9857-620bd5add30f	PRJNA690682	Illumina HiSeq 2500	WGS	GENOMIC	random	paired	genomic dna from single colony pick	Staphylococcus aureus	2010-09-13	United Kingdom: Oxford	Nasal swab	Homo Sapiens	bacterial culture
ac4ccc02-2936-4a11-8f23-2ebcf6c8435f	PRJNA690682	Illumina HiSeq 2500	WGS	GENOMIC	random	paired	genomic dna from single colony pick	Staphylococcus aureus	2011-01-17	United Kingdom: Oxford	Nasal swab	Homo Sapiens	bacterial culture
1640655a-4d55-43ac-875a-05d36ac32065	PRJNA690682	Illumina HiSeq 2500	WGS	GENOMIC	random	paired	genomic dna from single colony pick	Staphylococcus aureus	2010-08-17	United Kingdom: Oxford	Nasal swab	Homo Sapiens	bacterial culture
846912ff-1f28-4630-aa58-817ae0449112	PRJNA690682	Illumina HiSeq 2500	WGS	GENOMIC	random	paired	genomic dna from single colony pick	Staphylococcus aureus	2010-11-03	United Kingdom: Oxford	Nasal swab	Homo Sapiens	bacterial culture
83b37b95-3a89-4270-8638-a8c1636a447c	PRJNA690682	Illumina HiSeq 2500	WGS	GENOMIC	random	paired	genomic dna from single colony pick	Staphylococcus aureus	2010-04-28	United Kingdom: Oxford	Nasal swab	Homo Sapiens	bacterial culture
b8c9ff35-a3d7-497e-8f75-5c8355b26d10	PRJNA690682	Illumina HiSeq 2500	WGS	GENOMIC	random	paired	genomic dna from single colony pick	Staphylococcus aureus	2010-04-29	United Kingdom: Oxford	Nasal swab	Homo Sapiens	bacterial culture
2aeeef89-c6d1-4d9c-9580-83c8a0520cce	PRJNA690682	Illumina HiSeq 2500	WGS	GENOMIC	random	paired	genomic dna from single colony pick	Staphylococcus aureus	2010-09-06	United Kingdom: Oxford	Nasal swab	Homo Sapiens	bacterial culture
5da52c3f-b43b-4b13-afaf-32983cdab763	PRJNA690682	Illumina HiSeq 2500	WGS	GENOMIC	random	paired	genomic dna from single colony pick	Staphylococcus aureus	2010-09-14	United Kingdom: Oxford	Nasal swab	Homo Sapiens	bacterial culture
ce7f4b18-1c77-4dcf-a2a3-8cca53321414	PRJNA690682	Illumina HiSeq 2500	WGS	GENOMIC	random	paired	genomic dna from single colony pick	Staphylococcus aureus	2010-05-17	United Kingdom: Oxford	Nasal swab	Homo Sapiens	bacterial culture
e8f94db3-a4bf-48a5-9ddd-8050a9a88d0a	PRJNA690682	Illumina HiSeq 2500	WGS	GENOMIC	random	paired	genomic dna from single colony pick	Staphylococcus aureus	2010-05-18	United Kingdom: Oxford	Nasal swab	Homo Sapiens	bacterial culture
d3b52b39-b398-433b-b51c-e1c3cf0ada9a	PRJNA690682	Illumina HiSeq 2500	WGS	GENOMIC	random	paired	genomic dna from single colony pick	Staphylococcus aureus	2010-07-14	United Kingdom: Oxford	Nasal swab	Homo Sapiens	bacterial culture
45d01946-7204-4c0a-805f-f74c0913cc20	PRJNA690682	Illumina HiSeq 2500	WGS	GENOMIC	random	paired	genomic dna from single colony pick	Staphylococcus aureus	2011-03-21	United Kingdom: Oxford	Nasal swab	Homo Sapiens	bacterial culture
14e6103f-93d9-4d9d-a76c-d1819827e231	PRJNA690682	Illumina HiSeq 2500	WGS	GENOMIC	random	paired	genomic dna from single colony pick	Staphylococcus aureus	2010-09-14	United Kingdom: Oxford	Nasal swab	Homo Sapiens	bacterial culture
4621758c-c9f6-4a43-870e-9eec776c1805	PRJNA690682	Illumina HiSeq 2500	WGS	GENOMIC	random	paired	genomic dna from single colony pick	Staphylococcus aureus	2010-07-22	United Kingdom: Oxford	Nasal swab	Homo Sapiens	bacterial culture
e33b77d7-e91d-4de2-8c33-134a92b0494d	PRJNA690682	Illumina HiSeq 2500	WGS	GENOMIC	random	paired	genomic dna from single colony pick	Staphylococcus aureus	2011-01-27	United Kingdom: Oxford	Nasal swab	Homo Sapiens	bacterial culture
c5ad7cbe-a763-4c55-a048-2faac1751946	PRJNA690682	Illumina HiSeq 2500	WGS	GENOMIC	random	paired	genomic dna from single colony pick	Staphylococcus aureus	2010-06-02	United Kingdom: Oxford	Nasal swab	Homo Sapiens	bacterial culture
99b0e988-98d2-4212-9761-38bddc5c38a4	PRJNA690682	Illumina HiSeq 2500	WGS	GENOMIC	random	paired	genomic dna from single colony pick	Staphylococcus aureus	2010-07-27	United Kingdom: Oxford	Nasal swab	Homo Sapiens	bacterial culture
c6029076-9de5-4401-badd-acaf7017d5b3	PRJNA690682	Illumina HiSeq 2500	WGS	GENOMIC	random	paired	genomic dna from single colony pick	Staphylococcus aureus	2009-10-18	United Kingdom: Oxford	Nasal swab	Homo Sapiens	bacterial culture
d99a3970-6adb-48e5-a6b3-2c5eca87f470	PRJNA690682	Illumina HiSeq 2500	WGS	GENOMIC	random	paired	genomic dna from single colony pick	Staphylococcus aureus	2009-12-17	United Kingdom: Oxford	Nasal swab	Homo Sapiens	bacterial culture
ddeb51e1-c987-46d3-ab75-41a453554a66	PRJNA690682	Illumina HiSeq 2500	WGS	GENOMIC	random	paired	genomic dna from single colony pick	Staphylococcus aureus	2010-01-04	United Kingdom: Oxford	Nasal swab	Homo Sapiens	bacterial culture
f753eb7f-8f2d-4507-89bd-b84453bdcbdd	PRJNA690682	Illumina HiSeq 2500	WGS	GENOMIC	random	paired	genomic dna from single colony pick	Staphylococcus aureus	2009-12-09	United Kingdom: Oxford	Nasal swab	Homo Sapiens	bacterial culture
4dac31e4-2491-479f-bb14-f70c8d3eec4b	PRJNA690682	Illumina HiSeq 2500	WGS	GENOMIC	random	paired	genomic dna from single colony pick	Staphylococcus aureus	2009-10-14	United Kingdom: Oxford	Nasal swab	Homo Sapiens	bacterial culture
e4d7cb53-fbf3-46c2-b62d-0149f361250b	PRJNA690682	Illumina HiSeq 2500	WGS	GENOMIC	random	paired	genomic dna from single colony pick	Staphylococcus aureus	2010-02-22	United Kingdom: Oxford	Nasal swab	Homo Sapiens	bacterial culture
7e33891f-5fd5-4f08-b7ed-d0049dd86154	PRJNA690682	Illumina HiSeq 2500	WGS	GENOMIC	random	paired	genomic dna from single colony pick	Staphylococcus aureus	2009-08-17	United Kingdom: Oxford	Nasal swab	Homo Sapiens	bacterial culture
5da9b1da-e222-4584-85f0-acff6b226fbd	PRJNA690682	Illumina HiSeq 2500	WGS	GENOMIC	random	paired	genomic dna from single colony pick	Staphylococcus aureus	2009-08-18	United Kingdom: Oxford	Nasal swab	Homo Sapiens	bacterial culture
0d97317c-2933-4161-98ce-6351a6291c96	PRJNA690682	Illumina HiSeq 2500	WGS	GENOMIC	random	paired	genomic dna from single colony pick	Staphylococcus aureus	2009-08-18	United Kingdom: Oxford	Nasal swab	Homo Sapiens	bacterial culture
047bc439-edae-4173-b501-b7fc14033796	PRJNA690682	Illumina HiSeq 2500	WGS	GENOMIC	random	paired	genomic dna from single colony pick	Staphylococcus aureus	2009-08-18	United Kingdom: Oxford	Nasal swab	Homo Sapiens	bacterial culture
27016029-fae6-4c9c-9a48-af5fee182bea	PRJNA690682	Illumina HiSeq 2500	WGS	GENOMIC	random	paired	genomic dna from single colony pick	Staphylococcus aureus	2009-07-27	United Kingdom: Oxford	Nasal swab	Homo Sapiens	bacterial culture
8450c68f-5386-46b0-91b7-6926915eeb2a	PRJNA690682	Illumina HiSeq 2500	WGS	GENOMIC	random	paired	genomic dna from single colony pick	Staphylococcus aureus	2010-03-31	United Kingdom: Oxford	Nasal swab	Homo Sapiens	bacterial culture
9eb8a420-281a-4133-9722-b09f3ff7d207	PRJNA690682	Illumina HiSeq 2500	WGS	GENOMIC	random	paired	genomic dna from single colony pick	Staphylococcus aureus	2013-02-26	United Kingdom: Oxford	Nasal swab	Homo Sapiens	bacterial culture
7bc90ff9-0049-493b-807f-dcc75795a654	PRJNA690682	Illumina HiSeq 2500	WGS	GENOMIC	random	paired	genomic dna from single colony pick	Staphylococcus aureus	2013-02-18	United Kingdom: Oxford	Nasal swab	Homo Sapiens	bacterial culture
d72e29d2-ae7d-4b4f-84e3-f6f3c1b7bc99	PRJNA690682	Illumina HiSeq 2500	WGS	GENOMIC	random	paired	genomic dna from single colony pick	Staphylococcus aureus	2009-09-30	United Kingdom: Oxford	Nasal swab	Homo Sapiens	bacterial culture
611a8505-1299-4f86-a9dd-af19fe54d08a	PRJNA690682	Illumina HiSeq 2500	WGS	GENOMIC	random	paired	genomic dna from single colony pick	Staphylococcus aureus	2013-02-26	United Kingdom: Oxford	Nasal swab	Homo Sapiens	bacterial culture
b04dcce5-223d-4f3f-9d2c-16f99dcb6b36	PRJNA690682	Illumina HiSeq 2500	WGS	GENOMIC	random	paired	genomic dna from single colony pick	Staphylococcus aureus	2009-11-09	United Kingdom: Oxford	Nasal swab	Homo Sapiens	bacterial culture
b38d4368-4a52-4c87-ac22-9e74959c5a05	PRJNA690682	Illumina HiSeq 2500	WGS	GENOMIC	random	paired	genomic dna from single colony pick	Staphylococcus aureus	2009-11-16	United Kingdom: Oxford	Nasal swab	Homo Sapiens	bacterial culture
c03a246c-cd30-48a7-8b74-89e95ace5ca4	PRJNA690682	Illumina HiSeq 2500	WGS	GENOMIC	random	paired	genomic dna from single colony pick	Staphylococcus aureus	2010-01-04	United Kingdom: Oxford	Nasal swab	Homo Sapiens	bacterial culture
7c8f479a-2d47-4311-8811-c9a4880ed6e3	PRJNA690682	Illumina HiSeq 2500	WGS	GENOMIC	random	paired	genomic dna from single colony pick	Staphylococcus aureus	2010-01-25	United Kingdom: Oxford	Nasal swab	Homo Sapiens	bacterial culture
ffa35273-f05c-496c-9488-02b9630cb137	PRJNA690682	Illumina HiSeq 2500	WGS	GENOMIC	random	paired	genomic dna from single colony pick	Staphylococcus aureus	2013-02-19	United Kingdom: Oxford	Nasal swab	Homo Sapiens	bacterial culture
1e4391d4-52e1-4794-bc9e-5b63392eb505	PRJNA690682	Illumina HiSeq 2500	WGS	GENOMIC	random	paired	genomic dna from single colony pick	Staphylococcus aureus	2009-11-18	United Kingdom: Oxford	Nasal swab	Homo Sapiens	bacterial culture
26156b7c-19a9-4628-bba3-6f41e09eaa56	PRJNA690682	Illumina HiSeq 2500	WGS	GENOMIC	random	paired	genomic dna from single colony pick	Staphylococcus aureus	2009-12-03	United Kingdom: Oxford	Nasal swab	Homo Sapiens	bacterial culture
16b7437f-373c-414f-9f77-3c0dcf413714	PRJNA690682	Illumina HiSeq 2500	WGS	GENOMIC	random	paired	genomic dna from single colony pick	Staphylococcus aureus	2009-08-24	United Kingdom: Oxford	Nasal swab	Homo Sapiens	bacterial culture
c2ec67fb-5128-470d-9c60-19072aa34883	PRJNA690682	Illumina HiSeq 2500	WGS	GENOMIC	random	paired	genomic dna from single colony pick	Staphylococcus aureus	2013-02-18	United Kingdom: Oxford	Nasal swab	Homo Sapiens	bacterial culture
fcf74313-43dd-4325-8ae3-57c552ecca45	PRJNA690682	Illumina HiSeq 2500	WGS	GENOMIC	random	paired	genomic dna from single colony pick	Staphylococcus aureus	2012-11-08	United Kingdom: Oxford	Nasal swab	Homo Sapiens	bacterial culture
1962cef8-6707-4d1a-ad88-f028392cced3	PRJNA690682	Illumina HiSeq 2500	WGS	GENOMIC	random	paired	genomic dna from single colony pick	Staphylococcus aureus	2009-11-09	United Kingdom: Oxford	Nasal swab	Homo Sapiens	bacterial culture
461ed840-fbc6-4485-875b-edf5cae0029f	PRJNA690682	Illumina HiSeq 2500	WGS	GENOMIC	random	paired	genomic dna from single colony pick	Staphylococcus aureus	2010-06-15	United Kingdom: Oxford	Nasal swab	Homo Sapiens	bacterial culture
8eee5822-3d3a-47a0-bd90-09ed01b72b38	PRJNA690682	Illumina HiSeq 2500	WGS	GENOMIC	random	paired	genomic dna from single colony pick	Staphylococcus aureus	2010-02-22	United Kingdom: Oxford	Nasal swab	Homo Sapiens	bacterial culture
b9f10451-92cf-4efa-8fcd-e1ac8d0964c0	PRJNA690682	Illumina HiSeq 2500	WGS	GENOMIC	random	paired	genomic dna from single colony pick	Staphylococcus aureus	2009-10-12	United Kingdom: Oxford	Nasal swab	Homo Sapiens	bacterial culture
7d717a3d-96e0-471c-9160-81c100e94946	PRJNA690682	Illumina HiSeq 2500	WGS	GENOMIC	random	paired	genomic dna from single colony pick	Staphylococcus aureus	2009-10-12	United Kingdom: Oxford	Nasal swab	Homo Sapiens	bacterial culture
3a64c94c-79ae-4acb-9c07-35338514d8ad	PRJNA690682	Illumina HiSeq 2500	WGS	GENOMIC	random	paired	genomic dna from single colony pick	Staphylococcus aureus	2010-06-14	United Kingdom: Oxford	Nasal swab	Homo Sapiens	bacterial culture
b12ca279-9792-4242-b25b-a6ac0843255b	PRJNA690682	Illumina HiSeq 2500	WGS	GENOMIC	random	paired	genomic dna from single colony pick	Staphylococcus aureus	2010-04-26	United Kingdom: Oxford	Nasal swab	Homo Sapiens	bacterial culture
6f5ad7ae-f818-4237-8bad-157000bc7ef3	PRJNA690682	Illumina HiSeq 2500	WGS	GENOMIC	random	paired	genomic dna from single colony pick	Staphylococcus aureus	2011-09-05	United Kingdom: Oxford	Nasal swab	Homo Sapiens	bacterial culture
c77ad841-dee4-48bb-89e3-41cfbbf7ff50	PRJNA690682	Illumina HiSeq 2500	WGS	GENOMIC	random	paired	genomic dna from single colony pick	Staphylococcus aureus	2010-04-21	United Kingdom: Oxford	Nasal swab	Homo Sapiens	bacterial culture
6640637f-331d-41df-ac3f-4207d8b8d4e2	PRJNA690682	Illumina HiSeq 2500	WGS	GENOMIC	random	paired	genomic dna from single colony pick	Staphylococcus aureus	2009-10-12	United Kingdom: Oxford	Nasal swab	Homo Sapiens	bacterial culture
1daca45b-69f2-4334-a5b0-4c791f2ac871	PRJNA690682	Illumina HiSeq 2500	WGS	GENOMIC	random	paired	genomic dna from single colony pick	Staphylococcus aureus	2010-06-14	United Kingdom: Oxford	Nasal swab	Homo Sapiens	bacterial culture
30677422-bd43-446d-aff4-1abf6f32b44a	PRJNA690682	Illumina HiSeq 2500	WGS	GENOMIC	random	paired	genomic dna from single colony pick	Staphylococcus aureus	2010-06-28	United Kingdom: Oxford	Nasal swab	Homo Sapiens	bacterial culture
7b1ebd1a-4529-425b-ad18-4ee990df372a	PRJNA690682	Illumina HiSeq 2500	WGS	GENOMIC	random	paired	genomic dna from single colony pick	Staphylococcus aureus	2010-02-16	United Kingdom: Oxford	Nasal swab	Homo Sapiens	bacterial culture
75fa8d3f-9455-4c48-9f8c-ef3f61e357d5	PRJNA690682	Illumina HiSeq 2500	WGS	GENOMIC	random	paired	genomic dna from single colony pick	Staphylococcus aureus	2009-12-14	United Kingdom: Oxford	Nasal swab	Homo Sapiens	bacterial culture
53bbefd4-95a8-4d22-8021-195f674f3d86	PRJNA690682	Illumina HiSeq 2500	WGS	GENOMIC	random	paired	genomic dna from single colony pick	Staphylococcus aureus	2010-02-11	United Kingdom: Oxford	Nasal swab	Homo Sapiens	bacterial culture
d1ee4a98-e5e7-4c4e-bad4-c6856ca4c264	PRJNA690682	Illumina HiSeq 2500	WGS	GENOMIC	random	paired	genomic dna from single colony pick	Staphylococcus aureus	2010-05-06	United Kingdom: Oxford	Nasal swab	Homo Sapiens	bacterial culture
619690eb-455e-49fd-8aa4-76c62134aab3	PRJNA690682	Illumina HiSeq 2500	WGS	GENOMIC	random	paired	genomic dna from single colony pick	Staphylococcus aureus	2009-12-07	United Kingdom: Oxford	Nasal swab	Homo Sapiens	bacterial culture
2b06ae7c-7f24-4e5d-9cc6-2c72eaa4c50b	PRJNA690682	Illumina HiSeq 2500	WGS	GENOMIC	random	paired	genomic dna from single colony pick	Staphylococcus aureus	2010-04-26	United Kingdom: Oxford	Nasal swab	Homo Sapiens	bacterial culture
18cae99f-61b9-4e8d-a094-e152b327f2f0	PRJNA690682	Illumina HiSeq 2500	WGS	GENOMIC	random	paired	genomic dna from single colony pick	Staphylococcus aureus	2010-01-18	United Kingdom: Oxford	Nasal swab	Homo Sapiens	bacterial culture
932bdd63-aad3-496d-bd9a-11ed9862e43a	PRJNA690682	Illumina HiSeq 2500	WGS	GENOMIC	random	paired	genomic dna from single colony pick	Staphylococcus aureus	2013-03-05	United Kingdom: Oxford	Nasal swab	Homo Sapiens	bacterial culture
2a9bf7c0-1834-4922-adfd-af0140909713	PRJNA690682	Illumina HiSeq 2500	WGS	GENOMIC	random	paired	genomic dna from single colony pick	Staphylococcus aureus	2009-09-07	United Kingdom: Oxford	Nasal swab	Homo Sapiens	bacterial culture
a6d3d212-e13c-460a-a5e6-349dc66a033b	PRJNA690682	Illumina HiSeq 2500	WGS	GENOMIC	random	paired	genomic dna from single colony pick	Staphylococcus aureus	2013-01-17	United Kingdom: Oxford	Nasal swab	Homo Sapiens	bacterial culture
f94e3ea4-0274-464f-be0c-3a1aeb258fa1	PRJNA690682	Illumina HiSeq 2500	WGS	GENOMIC	random	paired	genomic dna from single colony pick	Staphylococcus aureus	2013-04-12	United Kingdom: Oxford	Nasal swab	Homo Sapiens	bacterial culture
8522a3ca-612d-4669-8898-4a05e6b30d5f	PRJNA690682	Illumina HiSeq 2500	WGS	GENOMIC	random	paired	genomic dna from single colony pick	Staphylococcus aureus	2009-11-18	United Kingdom: Oxford	Nasal swab	Homo Sapiens	bacterial culture
07d34044-7883-4c9b-9e61-acc9fcc11e95	PRJNA690682	Illumina HiSeq 2500	WGS	GENOMIC	random	paired	genomic dna from single colony pick	Staphylococcus aureus	2013-03-21	United Kingdom: Oxford	Nasal swab	Homo Sapiens	bacterial culture
1f273bc2-7343-4f62-ac69-ef864eb08010	PRJNA690682	Illumina HiSeq 2500	WGS	GENOMIC	random	paired	genomic dna from single colony pick	Staphylococcus aureus	2009-08-10	United Kingdom: Oxford	Nasal swab	Homo Sapiens	bacterial culture
d4360304-9aef-4fb7-8e17-d79d8f645eff	PRJNA690682	Illumina HiSeq 2500	WGS	GENOMIC	random	paired	genomic dna from single colony pick	Staphylococcus aureus	2009-10-18	United Kingdom: Oxford	Nasal swab	Homo Sapiens	bacterial culture
46d998bc-0e4e-4508-9d05-0b5d350a6012	PRJNA690682	Illumina HiSeq 2500	WGS	GENOMIC	random	paired	genomic dna from single colony pick	Staphylococcus aureus	2009-07-06	United Kingdom: Oxford	Nasal swab	Homo Sapiens	bacterial culture
b1009a5b-6430-47d5-8fda-6aabfee99857	PRJNA690682	Illumina HiSeq 2500	WGS	GENOMIC	random	paired	genomic dna from single colony pick	Staphylococcus aureus	2009-12-07	United Kingdom: Oxford	Nasal swab	Homo Sapiens	bacterial culture
6a95604d-550d-4994-8cd0-b62491bcbd90	PRJNA690682	Illumina HiSeq 2500	WGS	GENOMIC	random	paired	genomic dna from single colony pick	Staphylococcus aureus	2009-07-16	United Kingdom: Oxford	Nasal swab	Homo Sapiens	bacterial culture
9c5c57ef-d953-4b9e-9f39-1cb5f478f4ed	PRJNA690682	Illumina HiSeq 2500	WGS	GENOMIC	random	paired	genomic dna from single colony pick	Staphylococcus aureus	2009-08-17	United Kingdom: Oxford	Nasal swab	Homo Sapiens	bacterial culture
a8e281d3-2f12-43d3-ab1f-27ed64a342c2	PRJNA690682	Illumina HiSeq 2500	WGS	GENOMIC	random	paired	genomic dna from single colony pick	Staphylococcus aureus	2009-09-01	United Kingdom: Oxford	Nasal swab	Homo Sapiens	bacterial culture
4847f51e-bf28-4565-9cc2-1f4e653c6889	PRJNA690682	Illumina HiSeq 2500	WGS	GENOMIC	random	paired	genomic dna from single colony pick	Staphylococcus aureus	2009-12-07	United Kingdom: Oxford	Nasal swab	Homo Sapiens	bacterial culture
99bb88d8-40ee-4619-815a-fd124615e584	PRJNA690682	Illumina HiSeq 2500	WGS	GENOMIC	random	paired	genomic dna from single colony pick	Staphylococcus aureus	2009-11-11	United Kingdom: Oxford	Nasal swab	Homo Sapiens	bacterial culture
6af83af9-ec41-4d2a-b183-6ae09ab5fad3	PRJNA690682	Illumina HiSeq 2500	WGS	GENOMIC	random	paired	genomic dna from single colony pick	Staphylococcus aureus	2009-07-07	United Kingdom: Oxford	Nasal swab	Homo Sapiens	bacterial culture
37ff2668-c5c2-48c7-8952-223ecc2fc6b2	PRJNA690682	Illumina HiSeq 2500	WGS	GENOMIC	random	paired	genomic dna from single colony pick	Staphylococcus aureus	2009-11-24	United Kingdom: Oxford	Nasal swab	Homo Sapiens	bacterial culture
bd416647-7c67-43df-b519-d0c917a668a7	PRJNA690682	Illumina HiSeq 2500	WGS	GENOMIC	random	paired	genomic dna from single colony pick	Staphylococcus aureus	2009-07-22	United Kingdom: Oxford	Nasal swab	Homo Sapiens	bacterial culture
333d9d01-647a-4281-b6b7-d3c8d6239b55	PRJNA690682	Illumina HiSeq 2500	WGS	GENOMIC	random	paired	genomic dna from single colony pick	Staphylococcus aureus	2009-07-14	United Kingdom: Oxford	Nasal swab	Homo Sapiens	bacterial culture
c1187fe9-aa69-4416-8487-c474fc55854a	PRJNA690682	Illumina HiSeq 2500	WGS	GENOMIC	random	paired	genomic dna from single colony pick	Staphylococcus aureus	2009-07-14	United Kingdom: Oxford	Nasal swab	Homo Sapiens	bacterial culture
eb2f72eb-44b4-4bca-a28e-8c1be4a4cfbd	PRJNA690682	Illumina HiSeq 2500	WGS	GENOMIC	random	paired	genomic dna from single colony pick	Staphylococcus aureus	2009-09-14	United Kingdom: Oxford	Nasal swab	Homo Sapiens	bacterial culture
cc66cadd-f6a0-4309-9dda-8f2964705b90	PRJNA690682	Illumina HiSeq 2500	WGS	GENOMIC	random	paired	genomic dna from single colony pick	Staphylococcus aureus	2009-08-24	United Kingdom: Oxford	Nasal swab	Homo Sapiens	bacterial culture
bfe680c9-91b0-4e79-bc20-a7bd22765497	PRJNA690682	Illumina HiSeq 2500	WGS	GENOMIC	random	paired	genomic dna from single colony pick	Staphylococcus aureus	2010-04-13	United Kingdom: Oxford	Nasal swab	Homo Sapiens	bacterial culture
fd20dfeb-fbca-4237-b8e2-775f215a4a40	PRJNA690682	Illumina HiSeq 2500	WGS	GENOMIC	random	paired	genomic dna from single colony pick	Staphylococcus aureus	2009-07-28	United Kingdom: Oxford	Nasal swab	Homo Sapiens	bacterial culture
55001776-7a24-46bc-aee1-35fbfd602b32	PRJNA690682	Illumina HiSeq 2500	WGS	GENOMIC	random	paired	genomic dna from single colony pick	Staphylococcus aureus	2009-07-28	United Kingdom: Oxford	Nasal swab	Homo Sapiens	bacterial culture
84b54014-4577-4461-9651-fdcc75e820a2	PRJNA690682	Illumina HiSeq 2500	WGS	GENOMIC	random	paired	genomic dna from single colony pick	Staphylococcus aureus	2011-02-14	United Kingdom: Oxford	Blood culture	Homo Sapiens	bacterial culture
acc977f7-b468-4985-b96c-60ce02eac7ff	PRJNA690682	Illumina HiSeq 2500	WGS	GENOMIC	random	paired	genomic dna from single colony pick	Staphylococcus aureus	2011-02-22	United Kingdom: Oxford	Blood culture	Homo Sapiens	bacterial culture
1e59b50c-e5fc-4acd-a415-74e4d05bc88d	PRJNA690682	Illumina HiSeq 2500	WGS	GENOMIC	random	paired	genomic dna from single colony pick	Staphylococcus aureus	2011-02-27	United Kingdom: Oxford	Blood culture	Homo Sapiens	bacterial culture
3ce531b2-d2b6-4fc2-8712-9090dd399e66	PRJNA690682	Illumina HiSeq 2500	WGS	GENOMIC	random	paired	genomic dna from single colony pick	Staphylococcus aureus	2011-04-08	United Kingdom: Oxford	Blood culture	Homo Sapiens	bacterial culture
ea243561-787c-49ae-95d8-3887b5d4e2f6	PRJNA690682	Illumina HiSeq 2500	WGS	GENOMIC	random	paired	genomic dna from single colony pick	Staphylococcus aureus	2011-04-18	United Kingdom: Oxford	Blood culture	Homo Sapiens	bacterial culture
2fde8500-7671-4d58-b9b3-3d75ceba7445	PRJNA690682	Illumina HiSeq 2500	WGS	GENOMIC	random	paired	genomic dna from single colony pick	Staphylococcus aureus	2011-05-03	United Kingdom: Oxford	Blood culture	Homo Sapiens	bacterial culture
33c91101-9c47-4ec1-85c4-b8c9c1661713	PRJNA690682	Illumina HiSeq 2500	WGS	GENOMIC	random	paired	genomic dna from single colony pick	Staphylococcus aureus	2011-05-05	United Kingdom: Oxford	Blood culture	Homo Sapiens	bacterial culture
e300f93d-400b-42db-95d7-8e4a0f5cd05f	PRJNA690682	Illumina HiSeq 2500	WGS	GENOMIC	random	paired	genomic dna from single colony pick	Staphylococcus aureus	2011-05-08	United Kingdom: Oxford	Blood culture	Homo Sapiens	bacterial culture
d69c7315-018a-4fe6-90e1-0a3ab4b83e80	PRJNA690682	Illumina HiSeq 2500	WGS	GENOMIC	random	paired	genomic dna from single colony pick	Staphylococcus aureus	2011-06-06	United Kingdom: Oxford	Blood culture	Homo Sapiens	bacterial culture
4b51ebcc-a087-4ff6-aa6d-763b006794d9	PRJNA690682	Illumina HiSeq 2500	WGS	GENOMIC	random	paired	genomic dna from single colony pick	Staphylococcus aureus	2011-06-10	United Kingdom: Oxford	Blood culture	Homo Sapiens	bacterial culture
83e9ea90-7d7e-4a61-b742-69d826977d51	PRJNA690682	Illumina HiSeq 2500	WGS	GENOMIC	random	paired	genomic dna from single colony pick	Staphylococcus aureus	2011-06-10	United Kingdom: Oxford	Blood culture	Homo Sapiens	bacterial culture
5ea5ff1c-e0ab-45b2-b34f-7d6787ef187a	PRJNA690682	Illumina HiSeq 2500	WGS	GENOMIC	random	paired	genomic dna from single colony pick	Staphylococcus aureus	2011-06-17	United Kingdom: Oxford	Blood culture	Homo Sapiens	bacterial culture
8e14621a-33ea-4f4d-a6be-0ca958d27d9e	PRJNA690682	Illumina HiSeq 2500	WGS	GENOMIC	random	paired	genomic dna from single colony pick	Staphylococcus aureus	2011-06-23	United Kingdom: Oxford	Blood culture	Homo Sapiens	bacterial culture
ebe8fc56-898a-4768-9f65-c3d2d8810f73	PRJNA690682	Illumina HiSeq 2500	WGS	GENOMIC	random	paired	genomic dna from single colony pick	Staphylococcus aureus	2011-06-27	United Kingdom: Oxford	Blood culture	Homo Sapiens	bacterial culture
d2583eca-ff9e-42ab-a8cf-be4ad4cc5dcc	PRJNA690682	Illumina HiSeq 2500	WGS	GENOMIC	random	paired	genomic dna from single colony pick	Staphylococcus aureus	2011-07-04	United Kingdom: Oxford	Blood culture	Homo Sapiens	bacterial culture
2567bd2a-ff5e-46a2-9476-c92b4ca7afe0	PRJNA690682	Illumina HiSeq 2500	WGS	GENOMIC	random	paired	genomic dna from single colony pick	Staphylococcus aureus	2011-07-05	United Kingdom: Oxford	Blood culture	Homo Sapiens	bacterial culture
9c2684c4-8e5c-49eb-a694-d4e0fb8aca54	PRJNA690682	Illumina HiSeq 2500	WGS	GENOMIC	random	paired	genomic dna from single colony pick	Staphylococcus aureus	2011-07-26	United Kingdom: Oxford	Blood culture	Homo Sapiens	bacterial culture
ab4a4a41-d6b9-4e7a-abee-6f333932f1c9	PRJNA690682	Illumina HiSeq 2500	WGS	GENOMIC	random	paired	genomic dna from single colony pick	Staphylococcus aureus	2011-08-03	United Kingdom: Oxford	Blood culture	Homo Sapiens	bacterial culture
098a80e7-030b-4477-bc90-7a3cd191b672	PRJNA690682	Illumina HiSeq 2500	WGS	GENOMIC	random	paired	genomic dna from single colony pick	Staphylococcus aureus	2011-07-18	United Kingdom: Oxford	Nasal swab	Homo Sapiens	bacterial culture
2b658c91-9ec9-4153-bd07-5017623a4434	PRJNA690682	Illumina HiSeq 2500	WGS	GENOMIC	random	paired	genomic dna from single colony pick	Staphylococcus aureus	2011-07-27	United Kingdom: Oxford	Nasal swab	Homo Sapiens	bacterial culture
3898fa44-264e-4a0f-a30b-51f08688a1bf	PRJNA690682	Illumina HiSeq 2500	WGS	GENOMIC	random	paired	genomic dna from single colony pick	Staphylococcus aureus	2011-08-15	United Kingdom: Oxford	Nasal swab	Homo Sapiens	bacterial culture
b2d19c74-3aa7-42bf-8eb3-f236bb77e079	PRJNA690682	Illumina HiSeq 2500	WGS	GENOMIC	random	paired	genomic dna from single colony pick	Staphylococcus aureus	2011-08-22	United Kingdom: Oxford	Nasal swab	Homo Sapiens	bacterial culture
2c9b2360-3087-4640-a9f0-9c07feaae4ea	PRJNA690682	Illumina HiSeq 2500	WGS	GENOMIC	random	paired	genomic dna from single colony pick	Staphylococcus aureus	2011-08-22	United Kingdom: Oxford	Nasal swab	Homo Sapiens	bacterial culture
92f6ff9e-4f1a-40b2-a154-d476177240c2	PRJNA690682	Illumina HiSeq 2500	WGS	GENOMIC	random	paired	genomic dna from single colony pick	Staphylococcus aureus	2011-08-16	United Kingdom: Oxford	Nasal swab	Homo Sapiens	bacterial culture
d4e042aa-48cc-461a-b84a-e1136f78c43f	PRJNA690682	Illumina HiSeq 2500	WGS	GENOMIC	random	paired	genomic dna from single colony pick	Staphylococcus aureus	2011-10-03	United Kingdom: Oxford	Nasal swab	Homo Sapiens	bacterial culture
9bf35f67-5791-4a78-a796-0a3b3c9267a8	PRJNA690682	Illumina HiSeq 2500	WGS	GENOMIC	random	paired	genomic dna from single colony pick	Staphylococcus aureus	2011-09-26	United Kingdom: Oxford	Nasal swab	Homo Sapiens	bacterial culture
9b67f216-f9c2-4bda-bff3-d48f71247a56	PRJNA690682	Illumina HiSeq 2500	WGS	GENOMIC	random	paired	genomic dna from single colony pick	Staphylococcus aureus	2011-10-25	United Kingdom: Oxford	Nasal swab	Homo Sapiens	bacterial culture
636587bc-63df-43b2-a16c-156af9792bd2	PRJNA690682	Illumina HiSeq 2500	WGS	GENOMIC	random	paired	genomic dna from single colony pick	Staphylococcus aureus	2011-10-27	United Kingdom: Oxford	Nasal swab	Homo Sapiens	bacterial culture
1486e956-2a55-4c6c-8a66-f91bfaeb4510	PRJNA690682	Illumina HiSeq 2500	WGS	GENOMIC	random	paired	genomic dna from single colony pick	Staphylococcus aureus	2011-11-01	United Kingdom: Oxford	Nasal swab	Homo Sapiens	bacterial culture
cb4f413e-15e1-4783-8956-4472a2d9726e	PRJNA690682	Illumina HiSeq 2500	WGS	GENOMIC	random	paired	genomic dna from single colony pick	Staphylococcus aureus	2011-03-02	United Kingdom: Oxford	Nasal swab	Homo Sapiens	bacterial culture
ca4e440e-2494-4d9d-8545-53ffffa38a02	PRJNA690682	Illumina HiSeq 2500	WGS	GENOMIC	random	paired	genomic dna from single colony pick	Staphylococcus aureus	2011-11-14	United Kingdom: Oxford	Nasal swab	Homo Sapiens	bacterial culture
f44bdc05-594c-48f8-b9bd-ad16674a2f0e	PRJNA690682	Illumina HiSeq 2500	WGS	GENOMIC	random	paired	genomic dna from single colony pick	Staphylococcus aureus	2011-12-01	United Kingdom: Oxford	Nasal swab	Homo Sapiens	bacterial culture
b76183c3-b0b3-4f6a-b40c-3bd3f51b7c66	PRJNA690682	Illumina HiSeq 2500	WGS	GENOMIC	random	paired	genomic dna from single colony pick	Staphylococcus aureus	2011-11-28	United Kingdom: Oxford	Nasal swab	Homo Sapiens	bacterial culture
ae25759c-7a8a-4ad0-8b88-81ecdbd5d720	PRJNA690682	Illumina HiSeq 2500	WGS	GENOMIC	random	paired	genomic dna from single colony pick	Staphylococcus aureus	2011-11-28	United Kingdom: Oxford	Nasal swab	Homo Sapiens	bacterial culture
cdadfcd9-ba8e-4d45-9305-a57750e79b17	PRJNA690682	Illumina HiSeq 2500	WGS	GENOMIC	random	paired	genomic dna from single colony pick	Staphylococcus aureus	2011-11-28	United Kingdom: Oxford	Nasal swab	Homo Sapiens	bacterial culture
52baaf5b-63aa-4747-be7d-d82bfef2c3a2	PRJNA690682	Illumina HiSeq 2500	WGS	GENOMIC	random	paired	genomic dna from single colony pick	Staphylococcus aureus	2011-12-06	United Kingdom: Oxford	Nasal swab	Homo Sapiens	bacterial culture
76584f1b-27b9-4609-8b53-5c9d450bc04b	PRJNA690682	Illumina HiSeq 2500	WGS	GENOMIC	random	paired	genomic dna from single colony pick	Staphylococcus aureus	2011-11-30	United Kingdom: Oxford	Nasal swab	Homo Sapiens	bacterial culture
bfdee237-94d4-4b7a-a1e1-0335a3e62903	PRJNA690682	Illumina HiSeq 2500	WGS	GENOMIC	random	paired	genomic dna from single colony pick	Staphylococcus aureus	2011-02-22	United Kingdom: Oxford	Nasal swab	Homo Sapiens	bacterial culture
6f425fe1-6a95-48aa-a8f6-ccf321d02a12	PRJNA690682	Illumina HiSeq 2500	WGS	GENOMIC	random	paired	genomic dna from single colony pick	Staphylococcus aureus	2011-03-21	United Kingdom: Oxford	Nasal swab	Homo Sapiens	bacterial culture
0176b5bf-2a13-4e95-8b40-34db7f427188	PRJNA690682	Illumina HiSeq 2500	WGS	GENOMIC	random	paired	genomic dna from single colony pick	Staphylococcus aureus	2011-10-03	United Kingdom: Oxford	Nasal swab	Homo Sapiens	bacterial culture
a030460f-234b-4ec2-aac9-829bc7cb86d2	PRJNA690682	Illumina HiSeq 2500	WGS	GENOMIC	random	paired	genomic dna from single colony pick	Staphylococcus aureus	2011-10-06	United Kingdom: Oxford	Nasal swab	Homo Sapiens	bacterial culture
ff20635e-880c-4981-8d55-440767a96b71	PRJNA690682	Illumina HiSeq 2500	WGS	GENOMIC	random	paired	genomic dna from single colony pick	Staphylococcus aureus	2011-10-10	United Kingdom: Oxford	Nasal swab	Homo Sapiens	bacterial culture
f541fb70-4ffb-4209-9f95-37efce6ffc5c	PRJNA690682	Illumina HiSeq 2500	WGS	GENOMIC	random	paired	genomic dna from single colony pick	Staphylococcus aureus	2011-10-07	United Kingdom: Oxford	Nasal swab	Homo Sapiens	bacterial culture
ef5d575a-844d-45d0-8124-9997cad0b2f1	PRJNA690682	Illumina HiSeq 2500	WGS	GENOMIC	random	paired	genomic dna from single colony pick	Staphylococcus aureus	2011-10-03	United Kingdom: Oxford	Nasal swab	Homo Sapiens	bacterial culture
2f58377c-c477-4111-84f8-d11c8ca32043	PRJNA690682	Illumina HiSeq 2500	WGS	GENOMIC	random	paired	genomic dna from single colony pick	Staphylococcus aureus	2011-10-13	United Kingdom: Oxford	Nasal swab	Homo Sapiens	bacterial culture
9a0a6c53-937f-4184-ba26-3e9223f23641	PRJNA690682	Illumina HiSeq 2500	WGS	GENOMIC	random	paired	genomic dna from single colony pick	Staphylococcus aureus	2011-11-01	United Kingdom: Oxford	Nasal swab	Homo Sapiens	bacterial culture
db00bb5f-6efb-487c-baae-4d4739dba587	PRJNA690682	Illumina HiSeq 2500	WGS	GENOMIC	random	paired	genomic dna from single colony pick	Staphylococcus aureus	2011-10-13	United Kingdom: Oxford	Nasal swab	Homo Sapiens	bacterial culture
9196db07-3b7d-4e41-9894-b74f6d5923ef	PRJNA690682	Illumina HiSeq 2500	WGS	GENOMIC	random	paired	genomic dna from single colony pick	Staphylococcus aureus	2011-10-13	United Kingdom: Oxford	Nasal swab	Homo Sapiens	bacterial culture
55858ca9-14d2-4d4a-ade2-dea4facf218f	PRJNA690682	Illumina HiSeq 2500	WGS	GENOMIC	random	paired	genomic dna from single colony pick	Staphylococcus aureus	2011-10-13	United Kingdom: Oxford	Nasal swab	Homo Sapiens	bacterial culture
df7c9d31-5031-4b01-851f-3015966b9d00	PRJNA690682	Illumina HiSeq 2500	WGS	GENOMIC	random	paired	genomic dna from single colony pick	Staphylococcus aureus	2011-10-11	United Kingdom: Oxford	Nasal swab	Homo Sapiens	bacterial culture
023b7ecb-bf17-4aa3-b2b2-7411a0c8765e	PRJNA690682	Illumina HiSeq 2500	WGS	GENOMIC	random	paired	genomic dna from single colony pick	Staphylococcus aureus	2011-11-03	United Kingdom: Oxford	Nasal swab	Homo Sapiens	bacterial culture
6c4fcc58-cec6-423a-82a1-e97186589416	PRJNA690682	Illumina HiSeq 2500	WGS	GENOMIC	random	paired	genomic dna from single colony pick	Staphylococcus aureus	2011-10-18	United Kingdom: Oxford	Nasal swab	Homo Sapiens	bacterial culture
c07a82c2-1ecc-4fe4-be54-21506fd619e8	PRJNA690682	Illumina HiSeq 2500	WGS	GENOMIC	random	paired	genomic dna from single colony pick	Staphylococcus aureus	2013-01-21	United Kingdom: Oxford	Nasal swab	Homo Sapiens	bacterial culture
d95764df-90b8-453c-829c-48e8d350920b	PRJNA690682	Illumina HiSeq 2500	WGS	GENOMIC	random	paired	genomic dna from single colony pick	Staphylococcus aureus	2011-01-17	United Kingdom: Oxford	Nasal swab	Homo Sapiens	bacterial culture
39dc938d-a28e-44dd-8382-7e72f9fbd9d8	PRJNA690682	Illumina HiSeq 2500	WGS	GENOMIC	random	paired	genomic dna from single colony pick	Staphylococcus aureus	2013-03-21	United Kingdom: Oxford	Nasal swab	Homo Sapiens	bacterial culture
1a142b81-87ce-4b73-9576-e8151ce0f7c5	PRJNA690682	Illumina HiSeq 2500	WGS	GENOMIC	random	paired	genomic dna from single colony pick	Staphylococcus aureus	2011-04-11	United Kingdom: Oxford	Nasal swab	Homo Sapiens	bacterial culture
a2120b65-fa8b-4dd2-854f-a0bab548ecdf	PRJNA690682	Illumina HiSeq 2500	WGS	GENOMIC	random	paired	genomic dna from single colony pick	Staphylococcus aureus	2011-04-11	United Kingdom: Oxford	Nasal swab	Homo Sapiens	bacterial culture
83a6dac0-1fec-4ec4-b25c-88482ebb20f5	PRJNA690682	Illumina HiSeq 2500	WGS	GENOMIC	random	paired	genomic dna from single colony pick	Staphylococcus aureus	2011-03-02	United Kingdom: Oxford	Nasal swab	Homo Sapiens	bacterial culture
cfc990c5-dca4-47a6-996c-c5ab39d7ec27	PRJNA690682	Illumina HiSeq 2500	WGS	GENOMIC	random	paired	genomic dna from single colony pick	Staphylococcus aureus	2013-04-25	United Kingdom: Oxford	Nasal swab	Homo Sapiens	bacterial culture
84cb7994-8646-43c4-b155-a5cb9e949042	PRJNA690682	Illumina HiSeq 2500	WGS	GENOMIC	random	paired	genomic dna from single colony pick	Staphylococcus aureus	2013-03-05	United Kingdom: Oxford	Nasal swab	Homo Sapiens	bacterial culture
7137654c-1378-47bd-9143-b29cea0f907e	PRJNA690682	Illumina HiSeq 2500	WGS	GENOMIC	random	paired	genomic dna from single colony pick	Staphylococcus aureus	2013-03-26	United Kingdom: Oxford	Nasal swab	Homo Sapiens	bacterial culture
08507a8b-6d80-4a53-b4c4-5ddbaf43dc1d	PRJNA690682	Illumina HiSeq 2500	WGS	GENOMIC	random	paired	genomic dna from single colony pick	Staphylococcus aureus	2013-03-21	United Kingdom: Oxford	Nasal swab	Homo Sapiens	bacterial culture
7f406c58-ec96-4be3-b9b3-39bcd6824842	PRJNA690682	Illumina HiSeq 2500	WGS	GENOMIC	random	paired	genomic dna from single colony pick	Staphylococcus aureus	2011-06-08	United Kingdom: Oxford	Nasal swab	Homo Sapiens	bacterial culture
23879ed0-a046-45ff-8085-c2fbc9e1562d	PRJNA690682	Illumina HiSeq 2500	WGS	GENOMIC	random	paired	genomic dna from single colony pick	Staphylococcus aureus	2011-06-06	United Kingdom: Oxford	Nasal swab	Homo Sapiens	bacterial culture
73def688-0f26-4ae9-93d0-eacaab716f05	PRJNA690682	Illumina HiSeq 2500	WGS	GENOMIC	random	paired	genomic dna from single colony pick	Staphylococcus aureus	2013-04-22	United Kingdom: Oxford	Nasal swab	Homo Sapiens	bacterial culture
5cd732bb-7b6b-43fe-ba4f-f17a21b81d43	PRJNA690682	Illumina HiSeq 2500	WGS	GENOMIC	random	paired	genomic dna from single colony pick	Staphylococcus aureus	2011-04-13	United Kingdom: Oxford	Nasal swab	Homo Sapiens	bacterial culture
c3749555-a76b-4fea-91b2-0d360a03a394	PRJNA690682	Illumina HiSeq 2500	WGS	GENOMIC	random	paired	genomic dna from single colony pick	Staphylococcus aureus	2011-04-12	United Kingdom: Oxford	Nasal swab	Homo Sapiens	bacterial culture
ef0ef845-0cb8-424a-8b07-ced7f1d3ad16	PRJNA690682	Illumina HiSeq 2500	WGS	GENOMIC	random	paired	genomic dna from single colony pick	Staphylococcus aureus	2011-04-18	United Kingdom: Oxford	Nasal swab	Homo Sapiens	bacterial culture
8d62d152-6279-4900-a210-403328efa393	PRJNA690682	Illumina HiSeq 2500	WGS	GENOMIC	random	paired	genomic dna from single colony pick	Staphylococcus aureus	2011-04-26	United Kingdom: Oxford	Nasal swab	Homo Sapiens	bacterial culture
f0377a05-aeee-439a-ab9c-23584a1bb332	PRJNA690682	Illumina HiSeq 2500	WGS	GENOMIC	random	paired	genomic dna from single colony pick	Staphylococcus aureus	2011-04-26	United Kingdom: Oxford	Nasal swab	Homo Sapiens	bacterial culture
01537b9c-3dbd-4ddb-af10-ad9e3c875f98	PRJNA690682	Illumina HiSeq 2500	WGS	GENOMIC	random	paired	genomic dna from single colony pick	Staphylococcus aureus	2011-05-04	United Kingdom: Oxford	Nasal swab	Homo Sapiens	bacterial culture
4d4070c9-7490-4067-974a-db1302b21c4f	PRJNA690682	Illumina HiSeq 2500	WGS	GENOMIC	random	paired	genomic dna from single colony pick	Staphylococcus aureus	2011-05-18	United Kingdom: Oxford	Nasal swab	Homo Sapiens	bacterial culture
15ba90af-7190-4da6-abb9-4d7b639d3eb0	PRJNA690682	Illumina HiSeq 2500	WGS	GENOMIC	random	paired	genomic dna from single colony pick	Staphylococcus aureus	2013-03-26	United Kingdom: Oxford	Nasal swab	Homo Sapiens	bacterial culture
a6293271-1dd5-41ff-acb8-443a8581350d	PRJNA690682	Illumina HiSeq 2500	WGS	GENOMIC	random	paired	genomic dna from single colony pick	Staphylococcus aureus	2009-08-04	United Kingdom: Oxford	Nasal swab	Homo Sapiens	bacterial culture
1483981b-12ff-4f6a-9c23-667ae4ab2a50	PRJNA690682	Illumina HiSeq 2500	WGS	GENOMIC	random	paired	genomic dna from single colony pick	Staphylococcus aureus	2011-07-19	United Kingdom: Oxford	Nasal swab	Homo Sapiens	bacterial culture
ad3e6136-8df2-4d24-a93e-4c5fc22a7480	PRJNA690682	Illumina HiSeq 2500	WGS	GENOMIC	random	paired	genomic dna from single colony pick	Staphylococcus aureus	2011-07-11	United Kingdom: Oxford	Nasal swab	Homo Sapiens	bacterial culture
1acdb37a-a86c-43e8-b36f-2d4b088681b1	PRJNA690682	Illumina HiSeq 2500	WGS	GENOMIC	random	paired	genomic dna from single colony pick	Staphylococcus aureus	2011-07-04	United Kingdom: Oxford	Nasal swab	Homo Sapiens	bacterial culture
40cbc50e-162e-471e-9e98-c5db4dc94d16	PRJNA690682	Illumina HiSeq 2500	WGS	GENOMIC	random	paired	genomic dna from single colony pick	Staphylococcus aureus	2011-07-11	United Kingdom: Oxford	Nasal swab	Homo Sapiens	bacterial culture
b3e972a6-9bee-4519-822a-a1308dc915f0	PRJNA690682	Illumina HiSeq 2500	WGS	GENOMIC	random	paired	genomic dna from single colony pick	Staphylococcus aureus	2011-07-12	United Kingdom: Oxford	Nasal swab	Homo Sapiens	bacterial culture
c9599426-52b7-44fb-b51f-a80ed16ae970	PRJNA690682	Illumina HiSeq 2500	WGS	GENOMIC	random	paired	genomic dna from single colony pick	Staphylococcus aureus	2011-07-11	United Kingdom: Oxford	Nasal swab	Homo Sapiens	bacterial culture
6ee0beda-507b-439e-bb78-4002abecaaa3	PRJNA690682	Illumina HiSeq 2500	WGS	GENOMIC	random	paired	genomic dna from single colony pick	Staphylococcus aureus	2011-07-18	United Kingdom: Oxford	Nasal swab	Homo Sapiens	bacterial culture
aa264986-b8e3-40cc-b0e0-b13edde697df	PRJNA690682	Illumina HiSeq 2500	WGS	GENOMIC	random	paired	genomic dna from single colony pick	Staphylococcus aureus	2011-08-08	United Kingdom: Oxford	Nasal swab	Homo Sapiens	bacterial culture
0687df10-f10c-43df-b462-6a63e068175e	PRJNA690682	Illumina HiSeq 2500	WGS	GENOMIC	random	paired	genomic dna from single colony pick	Staphylococcus aureus	2011-07-11	United Kingdom: Oxford	Nasal swab	Homo Sapiens	bacterial culture
637d8b89-7b6e-4153-b743-cdffdfe36db2	PRJNA690682	Illumina HiSeq 2500	WGS	GENOMIC	random	paired	genomic dna from single colony pick	Staphylococcus aureus	2011-07-18	United Kingdom: Oxford	Nasal swab	Homo Sapiens	bacterial culture
bde112fe-04db-4937-ad14-4c8a83c0d60d	PRJNA690682	Illumina HiSeq 2500	WGS	GENOMIC	random	paired	genomic dna from single colony pick	Staphylococcus aureus	2011-07-11	United Kingdom: Oxford	Nasal swab	Homo Sapiens	bacterial culture
d325ad35-3e31-4005-8afc-ed6fd3cbccbb	PRJNA690682	Illumina HiSeq 2500	WGS	GENOMIC	random	paired	genomic dna from single colony pick	Staphylococcus aureus	2011-07-21	United Kingdom: Oxford	Nasal swab	Homo Sapiens	bacterial culture
d8e1caae-2991-4f61-8427-b2cbd5d502b3	PRJNA690682	Illumina HiSeq 2500	WGS	GENOMIC	random	paired	genomic dna from single colony pick	Staphylococcus aureus	2009-03-06	United Kingdom: Oxford	Blood culture	Homo Sapiens	bacterial culture
2578fcd1-e7ee-4cea-9dc4-6eb3b42f4d47	PRJNA690682	Illumina HiSeq 2500	WGS	GENOMIC	random	paired	genomic dna from single colony pick	Staphylococcus aureus	2010-01-13	United Kingdom: Oxford	Blood culture	Homo Sapiens	bacterial culture
f427bb87-49c9-47ee-b51a-42cfe23bfa93	PRJNA690682	Illumina HiSeq 2500	WGS	GENOMIC	random	paired	genomic dna from single colony pick	Staphylococcus aureus	2010-02-19	United Kingdom: Oxford	Blood culture	Homo Sapiens	bacterial culture
38aa1415-7ff4-45be-8a9f-e1ba06c8a397	PRJNA690682	Illumina HiSeq 2500	WGS	GENOMIC	random	paired	genomic dna from single colony pick	Staphylococcus aureus	2010-07-03	United Kingdom: Oxford	Blood culture	Homo Sapiens	bacterial culture
5949dddb-d0be-4e52-b151-6a7a7c19d5c2	PRJNA690682	Illumina HiSeq 2500	WGS	GENOMIC	random	paired	genomic dna from single colony pick	Staphylococcus aureus	2010-08-22	United Kingdom: Oxford	Blood culture	Homo Sapiens	bacterial culture
7194c314-ee02-4d82-8922-5c50307292ce	PRJNA690682	Illumina HiSeq 2500	WGS	GENOMIC	random	paired	genomic dna from single colony pick	Staphylococcus aureus	2011-02-13	United Kingdom: Oxford	Blood culture	Homo Sapiens	bacterial culture
88fff81b-90b8-40a4-9a2e-78c5e5f19556	PRJNA690682	Illumina HiSeq 2500	WGS	GENOMIC	random	paired	genomic dna from single colony pick	Staphylococcus aureus	2011-03-02	United Kingdom: Oxford	Blood culture	Homo Sapiens	bacterial culture
28afe45a-13c1-4b96-8cb5-d2ac25e84ef7	PRJNA690682	Illumina HiSeq 2500	WGS	GENOMIC	random	paired	genomic dna from single colony pick	Staphylococcus aureus	2011-03-06	United Kingdom: Oxford	Blood culture	Homo Sapiens	bacterial culture
044fa666-6452-4e66-ba65-948950422201	PRJNA690682	Illumina HiSeq 2500	WGS	GENOMIC	random	paired	genomic dna from single colony pick	Staphylococcus aureus	2011-03-20	United Kingdom: Oxford	Blood culture	Homo Sapiens	bacterial culture
520b1f79-4783-4a28-8a2e-c6d4165e9c3c	PRJNA690682	Illumina HiSeq 2500	WGS	GENOMIC	random	paired	genomic dna from single colony pick	Staphylococcus aureus	2011-04-02	United Kingdom: Oxford	Blood culture	Homo Sapiens	bacterial culture
34416cc7-debc-4a93-a1cb-eca336d25693	PRJNA690682	Illumina HiSeq 2500	WGS	GENOMIC	random	paired	genomic dna from single colony pick	Staphylococcus aureus	2011-04-04	United Kingdom: Oxford	Blood culture	Homo Sapiens	bacterial culture
7ba914ae-9668-410d-b482-6717ac04ab39	PRJNA690682	Illumina HiSeq 2500	WGS	GENOMIC	random	paired	genomic dna from single colony pick	Staphylococcus aureus	2011-04-19	United Kingdom: Oxford	Blood culture	Homo Sapiens	bacterial culture
c9f20e15-c6ac-46cc-8d5b-6cf8bcb36915	PRJNA690682	Illumina HiSeq 2500	WGS	GENOMIC	random	paired	genomic dna from single colony pick	Staphylococcus aureus	2011-04-30	United Kingdom: Oxford	Blood culture	Homo Sapiens	bacterial culture
92de5f61-2f7a-47ad-9613-023616a1c6d3	PRJNA690682	Illumina HiSeq 2500	WGS	GENOMIC	random	paired	genomic dna from single colony pick	Staphylococcus aureus	2011-05-28	United Kingdom: Oxford	Blood culture	Homo Sapiens	bacterial culture
00675ae8-9c90-4963-b7f5-235aa8702483	PRJNA690682	Illumina HiSeq 2500	WGS	GENOMIC	random	paired	genomic dna from single colony pick	Staphylococcus aureus	2011-06-10	United Kingdom: Oxford	Blood culture	Homo Sapiens	bacterial culture
9f4bbdcb-96c1-449d-a550-310f1ddc71c5	PRJNA690682	Illumina HiSeq 2500	WGS	GENOMIC	random	paired	genomic dna from single colony pick	Staphylococcus aureus	2011-06-14	United Kingdom: Oxford	Blood culture	Homo Sapiens	bacterial culture
36ff8b50-b4eb-4875-861b-79cc40093ceb	PRJNA690682	Illumina HiSeq 2500	WGS	GENOMIC	random	paired	genomic dna from single colony pick	Staphylococcus aureus	2011-06-20	United Kingdom: Oxford	Blood culture	Homo Sapiens	bacterial culture
d71d06f2-3141-4456-880f-90098d20ef7a	PRJNA690682	Illumina HiSeq 2500	WGS	GENOMIC	random	paired	genomic dna from single colony pick	Staphylococcus aureus	2011-06-29	United Kingdom: Oxford	Blood culture	Homo Sapiens	bacterial culture
059c3f70-f4bb-4403-8b13-8a5c7dd4c439	PRJNA690682	Illumina HiSeq 2500	WGS	GENOMIC	random	paired	genomic dna from single colony pick	Staphylococcus aureus	2011-07-18	United Kingdom: Oxford	Blood culture	Homo Sapiens	bacterial culture
4ba4b791-e82e-4c86-ad36-56b9c8020985	PRJNA690682	Illumina HiSeq 2500	WGS	GENOMIC	random	paired	genomic dna from single colony pick	Staphylococcus aureus	2011-08-01	United Kingdom: Oxford	Nasal swab	Homo Sapiens	bacterial culture
c15af9a5-7106-4ff0-a151-2aaa427cb178	PRJNA690682	Illumina HiSeq 2500	WGS	GENOMIC	random	paired	genomic dna from single colony pick	Staphylococcus aureus	2009-09-08	United Kingdom: Oxford	Nasal swab	Homo Sapiens	bacterial culture
ee254c94-daea-45b2-9abc-0b2cbba6bf2e	PRJNA690682	Illumina HiSeq 2500	WGS	GENOMIC	random	paired	genomic dna from single colony pick	Staphylococcus aureus	2013-04-12	United Kingdom: Oxford	Nasal swab	Homo Sapiens	bacterial culture
9bb16aae-7251-4ead-86ee-f59df0bf8c5c	PRJNA690682	Illumina HiSeq 2500	WGS	GENOMIC	random	paired	genomic dna from single colony pick	Staphylococcus aureus	2010-02-08	United Kingdom: Oxford	Nasal swab	Homo Sapiens	bacterial culture
f0d50ef5-3b15-4389-89d2-2c6954e795e0	PRJNA690682	Illumina HiSeq 2500	WGS	GENOMIC	random	paired	genomic dna from single colony pick	Staphylococcus aureus	2010-03-16	United Kingdom: Oxford	Nasal swab	Homo Sapiens	bacterial culture
ef3b80f9-5407-4556-81c2-e8400570fc42	PRJNA690682	Illumina HiSeq 2500	WGS	GENOMIC	random	paired	genomic dna from single colony pick	Staphylococcus aureus	2009-08-12	United Kingdom: Oxford	Nasal swab	Homo Sapiens	bacterial culture
70a35d34-f7dd-4a54-9c2e-d06f1cadc807	PRJNA690682	Illumina HiSeq 2500	WGS	GENOMIC	random	paired	genomic dna from single colony pick	Staphylococcus aureus	2009-08-17	United Kingdom: Oxford	Nasal swab	Homo Sapiens	bacterial culture
91a7988a-ec14-4f33-bb6a-cabeaa6fab5c	PRJNA690682	Illumina HiSeq 2500	WGS	GENOMIC	random	paired	genomic dna from single colony pick	Staphylococcus aureus	2011-09-19	United Kingdom: Oxford	Nasal swab	Homo Sapiens	bacterial culture
f41a2ea4-8aad-4bc7-97e2-4ad6e496743b	PRJNA690682	Illumina HiSeq 2500	WGS	GENOMIC	random	paired	genomic dna from single colony pick	Staphylococcus aureus	2011-09-21	United Kingdom: Oxford	Nasal swab	Homo Sapiens	bacterial culture
da9b4929-3846-45ca-baff-d02916a2a41d	PRJNA690682	Illumina HiSeq 2500	WGS	GENOMIC	random	paired	genomic dna from single colony pick	Staphylococcus aureus	2009-11-25	United Kingdom: Oxford	Nasal swab	Homo Sapiens	bacterial culture
33141a32-57c9-4495-92d6-25740186d7b2	PRJNA690682	Illumina HiSeq 2500	WGS	GENOMIC	random	paired	genomic dna from single colony pick	Staphylococcus aureus	2011-10-19	United Kingdom: Oxford	Nasal swab	Homo Sapiens	bacterial culture
0c04d1f6-da78-4711-b190-6ecb0a5e4f41	PRJNA690682	Illumina HiSeq 2500	WGS	GENOMIC	random	paired	genomic dna from single colony pick	Staphylococcus aureus	2013-02-21	United Kingdom: Oxford	Nasal swab	Homo Sapiens	bacterial culture
ebea97f1-f3b0-4dd3-8215-730a011f81e1	PRJNA690682	Illumina HiSeq 2500	WGS	GENOMIC	random	paired	genomic dna from single colony pick	Staphylococcus aureus	2011-10-24	United Kingdom: Oxford	Nasal swab	Homo Sapiens	bacterial culture
c5b6ea45-54ab-42f2-8691-a39c4dcfc95e	PRJNA690682	Illumina HiSeq 2500	WGS	GENOMIC	random	paired	genomic dna from single colony pick	Staphylococcus aureus	2011-10-21	United Kingdom: Oxford	Nasal swab	Homo Sapiens	bacterial culture
3ce0f97c-de1f-49f3-8ae2-639a57091833	PRJNA690682	Illumina HiSeq 2500	WGS	GENOMIC	random	paired	genomic dna from single colony pick	Staphylococcus aureus	2011-11-14	United Kingdom: Oxford	Nasal swab	Homo Sapiens	bacterial culture
943b78c9-2811-4e0c-bce4-9708887dccca	PRJNA690682	Illumina HiSeq 2500	WGS	GENOMIC	random	paired	genomic dna from single colony pick	Staphylococcus aureus	2010-05-24	United Kingdom: Oxford	Nasal swab	Homo Sapiens	bacterial culture
87059750-ac17-473f-8e0e-a672754622e1	PRJNA690682	Illumina HiSeq 2500	WGS	GENOMIC	random	paired	genomic dna from single colony pick	Staphylococcus aureus	2011-11-28	United Kingdom: Oxford	Nasal swab	Homo Sapiens	bacterial culture
615f124c-9a68-4523-94ff-22370b8f4ec3	PRJNA690682	Illumina HiSeq 2500	WGS	GENOMIC	random	paired	genomic dna from single colony pick	Staphylococcus aureus	2010-03-24	United Kingdom: Oxford	Nasal swab	Homo Sapiens	bacterial culture
1a44b718-3876-400c-a050-c8eca355fdac	PRJNA690682	Illumina HiSeq 2500	WGS	GENOMIC	random	paired	genomic dna from single colony pick	Staphylococcus aureus	2010-03-31	United Kingdom: Oxford	Nasal swab	Homo Sapiens	bacterial culture
54c1eabc-8546-40c0-9203-6f2c2d3775b0	PRJNA690682	Illumina HiSeq 2500	WGS	GENOMIC	random	paired	genomic dna from single colony pick	Staphylococcus aureus	2009-10-27	United Kingdom: Oxford	Nasal swab	Homo Sapiens	bacterial culture
f60af988-439f-4275-9eb3-a1f8f8c3e796	PRJNA690682	Illumina HiSeq 2500	WGS	GENOMIC	random	paired	genomic dna from single colony pick	Staphylococcus aureus	2013-03-05	United Kingdom: Oxford	Nasal swab	Homo Sapiens	bacterial culture
451e44d7-d128-49ca-be71-e2e8f5984186	PRJNA690682	Illumina HiSeq 2500	WGS	GENOMIC	random	paired	genomic dna from single colony pick	Staphylococcus aureus	2013-03-11	United Kingdom: Oxford	Nasal swab	Homo Sapiens	bacterial culture
3d140da5-bd7c-42d3-9f69-385c3e480514	PRJNA690682	Illumina HiSeq 2500	WGS	GENOMIC	random	paired	genomic dna from single colony pick	Staphylococcus aureus	2010-01-18	United Kingdom: Oxford	Nasal swab	Homo Sapiens	bacterial culture
01c3dd74-457c-4d05-a323-57994bb50db3	PRJNA690682	Illumina HiSeq 2500	WGS	GENOMIC	random	paired	genomic dna from single colony pick	Staphylococcus aureus	2011-10-26	United Kingdom: Oxford	Nasal swab	Homo Sapiens	bacterial culture
f6ccfd05-3173-478f-97d2-827f3470681d	PRJNA690682	Illumina HiSeq 2500	WGS	GENOMIC	random	paired	genomic dna from single colony pick	Staphylococcus aureus	2011-10-26	United Kingdom: Oxford	Nasal swab	Homo Sapiens	bacterial culture
067c3ebd-bdad-41e0-a717-a94896e890e4	PRJNA690682	Illumina HiSeq 2500	WGS	GENOMIC	random	paired	genomic dna from single colony pick	Staphylococcus aureus	2009-11-17	United Kingdom: Oxford	Nasal swab	Homo Sapiens	bacterial culture
2507ca91-6bc2-4d7f-893c-f8ca85f425f4	PRJNA690682	Illumina HiSeq 2500	WGS	GENOMIC	random	paired	genomic dna from single colony pick	Staphylococcus aureus	2009-12-07	United Kingdom: Oxford	Nasal swab	Homo Sapiens	bacterial culture
2cf07035-fddc-4ad8-a2ee-2fcc844325ee	PRJNA690682	Illumina HiSeq 2500	WGS	GENOMIC	random	paired	genomic dna from single colony pick	Staphylococcus aureus	2010-06-15	United Kingdom: Oxford	Nasal swab	Homo Sapiens	bacterial culture
c5e36720-1746-4ecf-ad70-6b13a008f258	PRJNA690682	Illumina HiSeq 2500	WGS	GENOMIC	random	paired	genomic dna from single colony pick	Staphylococcus aureus	2011-10-13	United Kingdom: Oxford	Nasal swab	Homo Sapiens	bacterial culture
0d49fc2b-1e84-4cee-8001-49f49714502c	PRJNA690682	Illumina HiSeq 2500	WGS	GENOMIC	random	paired	genomic dna from single colony pick	Staphylococcus aureus	2010-02-16	United Kingdom: Oxford	Nasal swab	Homo Sapiens	bacterial culture
2656d4a6-eb47-48a0-aa48-01d1a8812f43	PRJNA690682	Illumina HiSeq 2500	WGS	GENOMIC	random	paired	genomic dna from single colony pick	Staphylococcus aureus	2011-10-06	United Kingdom: Oxford	Nasal swab	Homo Sapiens	bacterial culture
c1e3ce76-842b-44b7-a2f1-53440bfac576	PRJNA690682	Illumina HiSeq 2500	WGS	GENOMIC	random	paired	genomic dna from single colony pick	Staphylococcus aureus	2011-10-12	United Kingdom: Oxford	Nasal swab	Homo Sapiens	bacterial culture
1821d82c-3087-4696-bd97-ca4d2b42cfc2	PRJNA690682	Illumina HiSeq 2500	WGS	GENOMIC	random	paired	genomic dna from single colony pick	Staphylococcus aureus	2010-05-11	United Kingdom: Oxford	Nasal swab	Homo Sapiens	bacterial culture
30e46d0f-f831-48d4-adf2-6eba15be60d2	PRJNA690682	Illumina HiSeq 2500	WGS	GENOMIC	random	paired	genomic dna from single colony pick	Staphylococcus aureus	2011-10-18	United Kingdom: Oxford	Nasal swab	Homo Sapiens	bacterial culture
19f7ff4a-7891-41de-9ad3-720380fb1c9b	PRJNA690682	Illumina HiSeq 2500	WGS	GENOMIC	random	paired	genomic dna from single colony pick	Staphylococcus aureus	2009-11-24	United Kingdom: Oxford	Nasal swab	Homo Sapiens	bacterial culture
3afc7820-165a-476b-aaed-3332943abf2c	PRJNA690682	Illumina HiSeq 2500	WGS	GENOMIC	random	paired	genomic dna from single colony pick	Staphylococcus aureus	2010-03-31	United Kingdom: Oxford	Nasal swab	Homo Sapiens	bacterial culture
160e86b7-95a0-4549-a7d8-a96a3a28121b	PRJNA690682	Illumina HiSeq 2500	WGS	GENOMIC	random	paired	genomic dna from single colony pick	Staphylococcus aureus	2011-03-15	United Kingdom: Oxford	Nasal swab	Homo Sapiens	bacterial culture
3084dac8-ec8c-4dac-8a19-11e199ea34b3	PRJNA690682	Illumina HiSeq 2500	WGS	GENOMIC	random	paired	genomic dna from single colony pick	Staphylococcus aureus	2013-03-26	United Kingdom: Oxford	Nasal swab	Homo Sapiens	bacterial culture
43907279-247d-4fb9-a12f-9d981c7d62b1	PRJNA690682	Illumina HiSeq 2500	WGS	GENOMIC	random	paired	genomic dna from single colony pick	Staphylococcus aureus	2013-04-12	United Kingdom: Oxford	Nasal swab	Homo Sapiens	bacterial culture
bc0cbaac-f7c9-439a-98ba-2c34cac27fde	PRJNA690682	Illumina HiSeq 2500	WGS	GENOMIC	random	paired	genomic dna from single colony pick	Staphylococcus aureus	2011-02-01	United Kingdom: Oxford	Nasal swab	Homo Sapiens	bacterial culture
91bc1193-ae4f-4e69-8088-f0fc6e3417b3	PRJNA690682	Illumina HiSeq 2500	WGS	GENOMIC	random	paired	genomic dna from single colony pick	Staphylococcus aureus	2013-04-22	United Kingdom: Oxford	Nasal swab	Homo Sapiens	bacterial culture
512b1ffb-307d-4390-95cb-736b98f0ce95	PRJNA690682	Illumina HiSeq 2500	WGS	GENOMIC	random	paired	genomic dna from single colony pick	Staphylococcus aureus	2013-03-11	United Kingdom: Oxford	Nasal swab	Homo Sapiens	bacterial culture
ec7cd7bf-1442-47af-8b7c-f85f09c38f87	PRJNA690682	Illumina HiSeq 2500	WGS	GENOMIC	random	paired	genomic dna from single colony pick	Staphylococcus aureus	2009-08-24	United Kingdom: Oxford	Nasal swab	Homo Sapiens	bacterial culture
28f54eea-043b-4f6f-adb3-4280cdce4959	PRJNA690682	Illumina HiSeq 2500	WGS	GENOMIC	random	paired	genomic dna from single colony pick	Staphylococcus aureus	2011-05-03	United Kingdom: Oxford	Nasal swab	Homo Sapiens	bacterial culture
031f17b3-00e2-46aa-add4-e2f697ceb6c6	PRJNA690682	Illumina HiSeq 2500	WGS	GENOMIC	random	paired	genomic dna from single colony pick	Staphylococcus aureus	2011-04-26	United Kingdom: Oxford	Nasal swab	Homo Sapiens	bacterial culture
0be62266-b6f5-4f63-8122-6aea3d2f77b1	PRJNA690682	Illumina HiSeq 2500	WGS	GENOMIC	random	paired	genomic dna from single colony pick	Staphylococcus aureus	2011-03-02	United Kingdom: Oxford	Nasal swab	Homo Sapiens	bacterial culture
30ee2cb4-2739-4e5c-ac7a-bb38d78faafe	PRJNA690682	Illumina HiSeq 2500	WGS	GENOMIC	random	paired	genomic dna from single colony pick	Staphylococcus aureus	2011-05-16	United Kingdom: Oxford	Nasal swab	Homo Sapiens	bacterial culture
c741f0ca-8e50-4840-be60-3b40b9b7db0d	PRJNA690682	Illumina HiSeq 2500	WGS	GENOMIC	random	paired	genomic dna from single colony pick	Staphylococcus aureus	2009-11-10	United Kingdom: Oxford	Nasal swab	Homo Sapiens	bacterial culture
b9ce248d-6ff7-41ca-87a9-46d539dc88f4	PRJNA690682	Illumina HiSeq 2500	WGS	GENOMIC	random	paired	genomic dna from single colony pick	Staphylococcus aureus	2010-01-05	United Kingdom: Oxford	Nasal swab	Homo Sapiens	bacterial culture
82f0d22c-0e17-4a16-8d16-625ea9ea3d35	PRJNA690682	Illumina HiSeq 2500	WGS	GENOMIC	random	paired	genomic dna from single colony pick	Staphylococcus aureus	2011-05-17	United Kingdom: Oxford	Nasal swab	Homo Sapiens	bacterial culture
8c37777c-3132-4e1f-9cc1-0bb46a6ce47a	PRJNA690682	Illumina HiSeq 2500	WGS	GENOMIC	random	paired	genomic dna from single colony pick	Staphylococcus aureus	2011-05-24	United Kingdom: Oxford	Nasal swab	Homo Sapiens	bacterial culture
a52e2849-c68a-4513-8366-eb73f0dc8e07	PRJNA690682	Illumina HiSeq 2500	WGS	GENOMIC	random	paired	genomic dna from single colony pick	Staphylococcus aureus	2011-04-04	United Kingdom: Oxford	Nasal swab	Homo Sapiens	bacterial culture
64c31d4c-1fff-4e90-81dc-99bfe04afb8f	PRJNA690682	Illumina HiSeq 2500	WGS	GENOMIC	random	paired	genomic dna from single colony pick	Staphylococcus aureus	2011-03-29	United Kingdom: Oxford	Nasal swab	Homo Sapiens	bacterial culture
38783526-f15a-4bad-9616-08ed100e8c1f	PRJNA690682	Illumina HiSeq 2500	WGS	GENOMIC	random	paired	genomic dna from single colony pick	Staphylococcus aureus	2011-06-20	United Kingdom: Oxford	Nasal swab	Homo Sapiens	bacterial culture
087da973-17e0-49ce-ae79-4ab2240f12bd	PRJNA690682	Illumina HiSeq 2500	WGS	GENOMIC	random	paired	genomic dna from single colony pick	Staphylococcus aureus	2011-06-29	United Kingdom: Oxford	Nasal swab	Homo Sapiens	bacterial culture
4034fe20-679f-4eea-9554-289e5eea58e8	PRJNA690682	Illumina HiSeq 2500	WGS	GENOMIC	random	paired	genomic dna from single colony pick	Staphylococcus aureus	2010-02-08	United Kingdom: Oxford	Nasal swab	Homo Sapiens	bacterial culture
5fcc5110-2690-45d2-8f0f-8e7f62da97fa	PRJNA690682	Illumina HiSeq 2500	WGS	GENOMIC	random	paired	genomic dna from single colony pick	Staphylococcus aureus	2009-12-09	United Kingdom: Oxford	Nasal swab	Homo Sapiens	bacterial culture
d6a3cb63-98a2-4780-8679-9db7f3a0eddc	PRJNA690682	Illumina HiSeq 2500	WGS	GENOMIC	random	paired	genomic dna from single colony pick	Staphylococcus aureus	2011-05-17	United Kingdom: Oxford	Nasal swab	Homo Sapiens	bacterial culture
33ddf6ef-0ba7-43f4-84d6-9dab0ec8d3d8	PRJNA690682	Illumina HiSeq 2500	WGS	GENOMIC	random	paired	genomic dna from single colony pick	Staphylococcus aureus	2009-07-28	United Kingdom: Oxford	Nasal swab	Homo Sapiens	bacterial culture
ba52a026-43f4-4744-ab34-c23a187c61d7	PRJNA690682	Illumina HiSeq 2500	WGS	GENOMIC	random	paired	genomic dna from single colony pick	Staphylococcus aureus	2011-07-19	United Kingdom: Oxford	Nasal swab	Homo Sapiens	bacterial culture
964bee26-e2f7-4b65-8989-0b472485d724	PRJNA690682	Illumina HiSeq 2500	WGS	GENOMIC	random	paired	genomic dna from single colony pick	Staphylococcus aureus	2009-07-14	United Kingdom: Oxford	Nasal swab	Homo Sapiens	bacterial culture
55f0af18-169e-4a34-a3f1-bd315112b422	PRJNA690682	Illumina HiSeq 2500	WGS	GENOMIC	random	paired	genomic dna from single colony pick	Staphylococcus aureus	2011-07-11	United Kingdom: Oxford	Nasal swab	Homo Sapiens	bacterial culture
d5366827-079f-4bab-a0ce-d14f833e2e85	PRJNA690682	Illumina HiSeq 2500	WGS	GENOMIC	random	paired	genomic dna from single colony pick	Staphylococcus aureus	2011-08-10	United Kingdom: Oxford	Nasal swab	Homo Sapiens	bacterial culture
9b7a9716-bd67-48f7-849b-688d55fdbbf7	PRJNA690682	Illumina HiSeq 2500	WGS	GENOMIC	random	paired	genomic dna from single colony pick	Staphylococcus aureus	2013-03-26	United Kingdom: Oxford	Nasal swab	Homo Sapiens	bacterial culture
4646a326-7f82-4d4f-b365-6711c6bd2c9b	PRJNA690682	Illumina HiSeq 2500	WGS	GENOMIC	random	paired	genomic dna from single colony pick	Staphylococcus aureus	2011-07-25	United Kingdom: Oxford	Nasal swab	Homo Sapiens	bacterial culture
0cf43904-5768-4079-943a-e1995f81b38f	PRJNA690682	Illumina HiSeq 2500	WGS	GENOMIC	random	paired	genomic dna from single colony pick	Staphylococcus aureus	2009-09-22	United Kingdom: Oxford	Nasal swab	Homo Sapiens	bacterial culture
bc178c58-0e1d-4198-b962-46845ad730be	PRJNA690682	Illumina HiSeq 2500	WGS	GENOMIC	random	paired	genomic dna from single colony pick	Staphylococcus aureus	2009-09-23	United Kingdom: Oxford	Nasal swab	Homo Sapiens	bacterial culture
4e263309-5825-4471-8607-d8116c509f59	PRJNA690682	Illumina HiSeq 2500	WGS	GENOMIC	random	paired	genomic dna from single colony pick	Staphylococcus aureus	2009-03-25	United Kingdom: Oxford	Blood culture	Homo Sapiens	bacterial culture
e5e91d90-d9f2-4fce-9285-27f0e0489838	PRJNA690682	Illumina HiSeq 2500	WGS	GENOMIC	random	paired	genomic dna from single colony pick	Staphylococcus aureus	2009-08-18	United Kingdom: Oxford	Blood culture	Homo Sapiens	bacterial culture
d6939758-9179-4ce6-ad70-5d39c8658114	PRJNA690682	Illumina HiSeq 2500	WGS	GENOMIC	random	paired	genomic dna from single colony pick	Staphylococcus aureus	2011-01-03	United Kingdom: Oxford	Blood culture	Homo Sapiens	bacterial culture
38418601-d474-4bd2-9411-6e06e691480d	PRJNA690682	Illumina HiSeq 2500	WGS	GENOMIC	random	paired	genomic dna from single colony pick	Staphylococcus aureus	2011-02-08	United Kingdom: Oxford	Blood culture	Homo Sapiens	bacterial culture
ef794516-7fbb-46a8-9165-3bfb97f3a0e1	PRJNA690682	Illumina HiSeq 2500	WGS	GENOMIC	random	paired	genomic dna from single colony pick	Staphylococcus aureus	2011-03-05	United Kingdom: Oxford	Blood culture	Homo Sapiens	bacterial culture
c0c26d7b-8b94-4c45-87fd-d9cfe8cdb4df	PRJNA690682	Illumina HiSeq 2500	WGS	GENOMIC	random	paired	genomic dna from single colony pick	Staphylococcus aureus	2011-04-08	United Kingdom: Oxford	Blood culture	Homo Sapiens	bacterial culture
3ee63bc7-16b4-49ab-a80e-40e203a7b4df	PRJNA690682	Illumina HiSeq 2500	WGS	GENOMIC	random	paired	genomic dna from single colony pick	Staphylococcus aureus	2011-04-22	United Kingdom: Oxford	Blood culture	Homo Sapiens	bacterial culture
ecc8c1fb-8f71-4db6-9b95-2834ae625188	PRJNA690682	Illumina HiSeq 2500	WGS	GENOMIC	random	paired	genomic dna from single colony pick	Staphylococcus aureus	2011-04-28	United Kingdom: Oxford	Blood culture	Homo Sapiens	bacterial culture
6af2860d-4fe3-4ade-b1cb-1653b774063e	PRJNA690682	Illumina HiSeq 2500	WGS	GENOMIC	random	paired	genomic dna from single colony pick	Staphylococcus aureus	2011-05-05	United Kingdom: Oxford	Blood culture	Homo Sapiens	bacterial culture
0202df48-c228-4e99-9941-efa3569b8797	PRJNA690682	Illumina HiSeq 2500	WGS	GENOMIC	random	paired	genomic dna from single colony pick	Staphylococcus aureus	2011-05-11	United Kingdom: Oxford	Blood culture	Homo Sapiens	bacterial culture
72001ec5-8516-4f77-b4a6-fced53bb967b	PRJNA690682	Illumina HiSeq 2500	WGS	GENOMIC	random	paired	genomic dna from single colony pick	Staphylococcus aureus	2011-05-13	United Kingdom: Oxford	Blood culture	Homo Sapiens	bacterial culture
3cb977f9-3ae2-4d89-92ba-702866547865	PRJNA690682	Illumina HiSeq 2500	WGS	GENOMIC	random	paired	genomic dna from single colony pick	Staphylococcus aureus	2011-05-18	United Kingdom: Oxford	Blood culture	Homo Sapiens	bacterial culture
7646aa48-a7ec-4cee-8d47-25b3020b8b6a	PRJNA690682	Illumina HiSeq 2500	WGS	GENOMIC	random	paired	genomic dna from single colony pick	Staphylococcus aureus	2011-06-09	United Kingdom: Oxford	Blood culture	Homo Sapiens	bacterial culture
9a034c20-919f-4524-8d8d-d7e29e3af790	PRJNA690682	Illumina HiSeq 2500	WGS	GENOMIC	random	paired	genomic dna from single colony pick	Staphylococcus aureus	2011-06-15	United Kingdom: Oxford	Blood culture	Homo Sapiens	bacterial culture
02064ac8-fcd1-4e73-91ad-c0988b1d1607	PRJNA690682	Illumina HiSeq 2500	WGS	GENOMIC	random	paired	genomic dna from single colony pick	Staphylococcus aureus	2011-06-23	United Kingdom: Oxford	Blood culture	Homo Sapiens	bacterial culture
676ab086-417c-4d41-a758-516f26907b22	PRJNA690682	Illumina HiSeq 2500	WGS	GENOMIC	random	paired	genomic dna from single colony pick	Staphylococcus aureus	2011-07-03	United Kingdom: Oxford	Blood culture	Homo Sapiens	bacterial culture
98bb22ea-8bbd-44c3-9404-6998cc3e3787	PRJNA690682	Illumina HiSeq 2500	WGS	GENOMIC	random	paired	genomic dna from single colony pick	Staphylococcus aureus	2011-07-25	United Kingdom: Oxford	Blood culture	Homo Sapiens	bacterial culture
bb200f39-9b36-4a3e-86d0-14ac22ac4554	PRJNA690682	Illumina HiSeq 2500	WGS	GENOMIC	random	paired	genomic dna from single colony pick	Staphylococcus aureus	2012-06-19	United Kingdom: Oxford	Nasal swab	Homo Sapiens	bacterial culture
b757a0c5-06dd-47b2-9913-8933fa1b4a35	PRJNA690682	Illumina HiSeq 2500	WGS	GENOMIC	random	paired	genomic dna from single colony pick	Staphylococcus aureus	2011-11-11	United Kingdom: Oxford	Nasal swab	Homo Sapiens	bacterial culture
fa37f9e2-0b27-47f3-af30-7087c9aafeee	PRJNA690682	Illumina HiSeq 2500	WGS	GENOMIC	random	paired	genomic dna from single colony pick	Staphylococcus aureus	2011-10-13	United Kingdom: Oxford	Nasal swab	Homo Sapiens	bacterial culture
68c00502-2ba3-4f8a-b0f8-3cc20250bce6	PRJNA690682	Illumina HiSeq 2500	WGS	GENOMIC	random	paired	genomic dna from single colony pick	Staphylococcus aureus	2013-02-18	United Kingdom: Oxford	Nasal swab	Homo Sapiens	bacterial culture
c18d3020-5926-411f-81c3-4d9e077ed302	PRJNA690682	Illumina HiSeq 2500	WGS	GENOMIC	random	paired	genomic dna from single colony pick	Staphylococcus aureus	2013-04-12	United Kingdom: Oxford	Nasal swab	Homo Sapiens	bacterial culture
231553e9-3646-44db-a480-cdb0fccaa63f	PRJNA690682	Illumina HiSeq 2500	WGS	GENOMIC	random	paired	genomic dna from single colony pick	Staphylococcus aureus	2013-03-05	United Kingdom: Oxford	Nasal swab	Homo Sapiens	bacterial culture
1138800b-f572-4984-885f-3043ce7ca24b	PRJNA690682	Illumina HiSeq 2500	WGS	GENOMIC	random	paired	genomic dna from single colony pick	Staphylococcus aureus	2013-04-12	United Kingdom: Oxford	Nasal swab	Homo Sapiens	bacterial culture
7c8b7221-4ac3-4ec3-bca0-13b898947f35	PRJNA690682	Illumina HiSeq 2500	WGS	GENOMIC	random	paired	genomic dna from single colony pick	Staphylococcus aureus	2013-04-12	United Kingdom: Oxford	Nasal swab	Homo Sapiens	bacterial culture
7ed2eb8e-09c2-48af-9009-d8c7a44b21b0	PRJNA690682	Illumina HiSeq 2500	WGS	GENOMIC	random	paired	genomic dna from single colony pick	Staphylococcus aureus	2012-03-22	United Kingdom: Oxford	Nasal swab	Homo Sapiens	bacterial culture
d6698388-e9d0-4296-b87d-52776b439329	PRJNA690682	Illumina HiSeq 2500	WGS	GENOMIC	random	paired	genomic dna from single colony pick	Staphylococcus aureus	2013-04-12	United Kingdom: Oxford	Nasal swab	Homo Sapiens	bacterial culture
47897083-5140-4591-9dce-bc8bd38d8262	PRJNA690682	Illumina HiSeq 2500	WGS	GENOMIC	random	paired	genomic dna from single colony pick	Staphylococcus aureus	2013-04-12	United Kingdom: Oxford	Nasal swab	Homo Sapiens	bacterial culture
f41297ee-749f-4564-82c1-1ecc6c294c47	PRJNA690682	Illumina HiSeq 2500	WGS	GENOMIC	random	paired	genomic dna from single colony pick	Staphylococcus aureus	2013-01-15	United Kingdom: Oxford	Nasal swab	Homo Sapiens	bacterial culture
2bbcb1bb-7a98-42fa-ab02-0049ad8244b5	PRJNA690682	Illumina HiSeq 2500	WGS	GENOMIC	random	paired	genomic dna from single colony pick	Staphylococcus aureus	2012-10-01	United Kingdom: Oxford	Nasal swab	Homo Sapiens	bacterial culture
2fe96f7c-6f76-4e87-8081-f5fdb92796b3	PRJNA690682	Illumina HiSeq 2500	WGS	GENOMIC	random	paired	genomic dna from single colony pick	Staphylococcus aureus	2012-03-27	United Kingdom: Oxford	Nasal swab	Homo Sapiens	bacterial culture
5fe75fb4-aedb-430b-98b9-72aa52163b45	PRJNA690682	Illumina HiSeq 2500	WGS	GENOMIC	random	paired	genomic dna from single colony pick	Staphylococcus aureus	2013-04-12	United Kingdom: Oxford	Nasal swab	Homo Sapiens	bacterial culture
12c1f314-ee77-4adf-8c33-d3da0b3eb3a9	PRJNA690682	Illumina HiSeq 2500	WGS	GENOMIC	random	paired	genomic dna from single colony pick	Staphylococcus aureus	2012-03-29	United Kingdom: Oxford	Nasal swab	Homo Sapiens	bacterial culture
9d691414-0055-4463-9e55-5a1643d03b2f	PRJNA690682	Illumina HiSeq 2500	WGS	GENOMIC	random	paired	genomic dna from single colony pick	Staphylococcus aureus	2013-04-12	United Kingdom: Oxford	Nasal swab	Homo Sapiens	bacterial culture
44c271b3-02ef-47c8-a27b-17424bb31e55	PRJNA690682	Illumina HiSeq 2500	WGS	GENOMIC	random	paired	genomic dna from single colony pick	Staphylococcus aureus	2013-02-19	United Kingdom: Oxford	Nasal swab	Homo Sapiens	bacterial culture
7120bcb2-35bb-4e39-8ea7-62613aec496d	PRJNA690682	Illumina HiSeq 2500	WGS	GENOMIC	random	paired	genomic dna from single colony pick	Staphylococcus aureus	2013-04-16	United Kingdom: Oxford	Nasal swab	Homo Sapiens	bacterial culture
37e5971e-1437-4277-b587-e99ad51bcc89	PRJNA690682	Illumina HiSeq 2500	WGS	GENOMIC	random	paired	genomic dna from single colony pick	Staphylococcus aureus	2010-06-01	United Kingdom: Oxford	Nasal swab	Homo Sapiens	bacterial culture
10a5a219-ff3b-4cd0-9e68-5f255a9f0791	PRJNA690682	Illumina HiSeq 2500	WGS	GENOMIC	random	paired	genomic dna from single colony pick	Staphylococcus aureus	2012-10-01	United Kingdom: Oxford	Nasal swab	Homo Sapiens	bacterial culture
53f66646-751a-4681-962b-22e7a4ae743d	PRJNA690682	Illumina HiSeq 2500	WGS	GENOMIC	random	paired	genomic dna from single colony pick	Staphylococcus aureus	2012-03-27	United Kingdom: Oxford	Nasal swab	Homo Sapiens	bacterial culture
44c7576a-0338-4fc2-b581-bfd190c72233	PRJNA690682	Illumina HiSeq 2500	WGS	GENOMIC	random	paired	genomic dna from single colony pick	Staphylococcus aureus	2013-04-17	United Kingdom: Oxford	Nasal swab	Homo Sapiens	bacterial culture
1eeb9e13-7826-41af-a45c-1123dbbef4b6	PRJNA690682	Illumina HiSeq 2500	WGS	GENOMIC	random	paired	genomic dna from single colony pick	Staphylococcus aureus	2013-04-12	United Kingdom: Oxford	Nasal swab	Homo Sapiens	bacterial culture
6483cf21-7d03-4ffb-b902-6180cc9b5bac	PRJNA690682	Illumina HiSeq 2500	WGS	GENOMIC	random	paired	genomic dna from single colony pick	Staphylococcus aureus	2012-12-11	United Kingdom: Oxford	Nasal swab	Homo Sapiens	bacterial culture
cd2f1c5b-3c01-4d95-afc7-0326e3a67f7a	PRJNA690682	Illumina HiSeq 2500	WGS	GENOMIC	random	paired	genomic dna from single colony pick	Staphylococcus aureus	2011-06-15	United Kingdom: Oxford	Nasal swab	Homo Sapiens	bacterial culture
7786291c-d8d5-47d7-abc5-253e94118954	PRJNA690682	Illumina HiSeq 2500	WGS	GENOMIC	random	paired	genomic dna from single colony pick	Staphylococcus aureus	2013-02-20	United Kingdom: Oxford	Nasal swab	Homo Sapiens	bacterial culture
9428bc75-f3bc-46d1-84ac-fe64e1be1d38	PRJNA690682	Illumina HiSeq 2500	WGS	GENOMIC	random	paired	genomic dna from single colony pick	Staphylococcus aureus	2013-02-18	United Kingdom: Oxford	Nasal swab	Homo Sapiens	bacterial culture
94250fd5-ec39-4fef-abd6-26e22991fd86	PRJNA690682	Illumina HiSeq 2500	WGS	GENOMIC	random	paired	genomic dna from single colony pick	Staphylococcus aureus	2013-04-22	United Kingdom: Oxford	Nasal swab	Homo Sapiens	bacterial culture
b06b7c3d-503e-499d-acf2-8c41b187448e	PRJNA690682	Illumina HiSeq 2500	WGS	GENOMIC	random	paired	genomic dna from single colony pick	Staphylococcus aureus	2013-04-22	United Kingdom: Oxford	Nasal swab	Homo Sapiens	bacterial culture
8c5b125b-6914-46f3-9f45-5d236a9331d1	PRJNA690682	Illumina HiSeq 2500	WGS	GENOMIC	random	paired	genomic dna from single colony pick	Staphylococcus aureus	2013-02-20	United Kingdom: Oxford	Nasal swab	Homo Sapiens	bacterial culture
59c4cb3e-02c6-47a0-991b-8c5073436aa6	PRJNA690682	Illumina HiSeq 2500	WGS	GENOMIC	random	paired	genomic dna from single colony pick	Staphylococcus aureus	2012-09-03	United Kingdom: Oxford	Nasal swab	Homo Sapiens	bacterial culture
03d7d1f2-f24e-43ee-9083-ca26307553d7	PRJNA690682	Illumina HiSeq 2500	WGS	GENOMIC	random	paired	genomic dna from single colony pick	Staphylococcus aureus	2012-05-24	United Kingdom: Oxford	Nasal swab	Homo Sapiens	bacterial culture
e88ad69d-98d8-487a-8397-3676a8751916	PRJNA690682	Illumina HiSeq 2500	WGS	GENOMIC	random	paired	genomic dna from single colony pick	Staphylococcus aureus	2012-01-04	United Kingdom: Oxford	Nasal swab	Homo Sapiens	bacterial culture
0deb9964-5d27-471c-a7a8-5d22516d239e	PRJNA690682	Illumina HiSeq 2500	WGS	GENOMIC	random	paired	genomic dna from single colony pick	Staphylococcus aureus	2013-02-26	United Kingdom: Oxford	Nasal swab	Homo Sapiens	bacterial culture
3b54542f-f2dc-40e0-be13-1675d927d4ea	PRJNA690682	Illumina HiSeq 2500	WGS	GENOMIC	random	paired	genomic dna from single colony pick	Staphylococcus aureus	2013-03-14	United Kingdom: Oxford	Nasal swab	Homo Sapiens	bacterial culture
6b5c4850-8bc4-4291-a517-edae70f9d141	PRJNA690682	Illumina HiSeq 2500	WGS	GENOMIC	random	paired	genomic dna from single colony pick	Staphylococcus aureus	2012-11-19	United Kingdom: Oxford	Nasal swab	Homo Sapiens	bacterial culture
ac91f24c-3b80-41a3-8df7-4508ef6e829b	PRJNA690682	Illumina HiSeq 2500	WGS	GENOMIC	random	paired	genomic dna from single colony pick	Staphylococcus aureus	2013-02-26	United Kingdom: Oxford	Nasal swab	Homo Sapiens	bacterial culture
7d6a6229-8dbc-4050-a155-9d712e56606a	PRJNA690682	Illumina HiSeq 2500	WGS	GENOMIC	random	paired	genomic dna from single colony pick	Staphylococcus aureus	2012-09-11	United Kingdom: Oxford	Nasal swab	Homo Sapiens	bacterial culture
e275af33-3a49-4ede-89d6-347b4ae1d62e	PRJNA690682	Illumina HiSeq 2500	WGS	GENOMIC	random	paired	genomic dna from single colony pick	Staphylococcus aureus	2012-03-06	United Kingdom: Oxford	Nasal swab	Homo Sapiens	bacterial culture
69da7b95-d618-431f-87dc-1b3b845544b8	PRJNA690682	Illumina HiSeq 2500	WGS	GENOMIC	random	paired	genomic dna from single colony pick	Staphylococcus aureus	2013-03-21	United Kingdom: Oxford	Nasal swab	Homo Sapiens	bacterial culture
a2f3c793-f113-418b-a965-17abedc234cf	PRJNA690682	Illumina HiSeq 2500	WGS	GENOMIC	random	paired	genomic dna from single colony pick	Staphylococcus aureus	2013-03-21	United Kingdom: Oxford	Nasal swab	Homo Sapiens	bacterial culture
620150d6-0cfd-4071-9a10-c8db22dd9015	PRJNA690682	Illumina HiSeq 2500	WGS	GENOMIC	random	paired	genomic dna from single colony pick	Staphylococcus aureus	2013-03-21	United Kingdom: Oxford	Nasal swab	Homo Sapiens	bacterial culture
12993cfc-eeee-40c4-a2b0-79e521575a5b	PRJNA690682	Illumina HiSeq 2500	WGS	GENOMIC	random	paired	genomic dna from single colony pick	Staphylococcus aureus	2013-03-21	United Kingdom: Oxford	Nasal swab	Homo Sapiens	bacterial culture
3ee6a32c-447f-49ae-be2d-6ff294fa220e	PRJNA690682	Illumina HiSeq 2500	WGS	GENOMIC	random	paired	genomic dna from single colony pick	Staphylococcus aureus	2012-11-19	United Kingdom: Oxford	Nasal swab	Homo Sapiens	bacterial culture
34e1845d-6d26-4c24-a0ce-671461888849	PRJNA690682	Illumina HiSeq 2500	WGS	GENOMIC	random	paired	genomic dna from single colony pick	Staphylococcus aureus	2013-01-17	United Kingdom: Oxford	Nasal swab	Homo Sapiens	bacterial culture
66f09f31-c95b-4807-b747-1593caa4c744	PRJNA690682	Illumina HiSeq 2500	WGS	GENOMIC	random	paired	genomic dna from single colony pick	Staphylococcus aureus	2013-04-17	United Kingdom: Oxford	Nasal swab	Homo Sapiens	bacterial culture
14ae6d27-8f47-4b8d-afcd-45d0a72eaa34	PRJNA690682	Illumina HiSeq 2500	WGS	GENOMIC	random	paired	genomic dna from single colony pick	Staphylococcus aureus	2012-04-23	United Kingdom: Oxford	Nasal swab	Homo Sapiens	bacterial culture
a5acd28c-fb8d-4ec7-a9b8-a427182c5cb3	PRJNA690682	Illumina HiSeq 2500	WGS	GENOMIC	random	paired	genomic dna from single colony pick	Staphylococcus aureus	2013-04-16	United Kingdom: Oxford	Nasal swab	Homo Sapiens	bacterial culture
29374736-6d03-470c-ae89-6c92d52b98df	PRJNA690682	Illumina HiSeq 2500	WGS	GENOMIC	random	paired	genomic dna from single colony pick	Staphylococcus aureus	2011-04-19	United Kingdom: Oxford	Nasal swab	Homo Sapiens	bacterial culture
20a5657e-59b4-4482-b7e4-24ef4109c8f7	PRJNA690682	Illumina HiSeq 2500	WGS	GENOMIC	random	paired	genomic dna from single colony pick	Staphylococcus aureus	2012-11-29	United Kingdom: Oxford	Nasal swab	Homo Sapiens	bacterial culture
cb21509e-bb1b-4efe-8a14-c6ab97a4ef1d	PRJNA690682	Illumina HiSeq 2500	WGS	GENOMIC	random	paired	genomic dna from single colony pick	Staphylococcus aureus	2011-06-27	United Kingdom: Oxford	Nasal swab	Homo Sapiens	bacterial culture
a34067ac-37ee-4686-937f-ebeec8ad7498	PRJNA690682	Illumina HiSeq 2500	WGS	GENOMIC	random	paired	genomic dna from single colony pick	Staphylococcus aureus	2012-03-01	United Kingdom: Oxford	Nasal swab	Homo Sapiens	bacterial culture
d6373245-ae4c-4aa3-bc12-cb6fb423de83	PRJNA690682	Illumina HiSeq 2500	WGS	GENOMIC	random	paired	genomic dna from single colony pick	Staphylococcus aureus	2012-06-11	United Kingdom: Oxford	Nasal swab	Homo Sapiens	bacterial culture
a323438e-0ac7-4a84-a32c-7ef640db8b56	PRJNA690682	Illumina HiSeq 2500	WGS	GENOMIC	random	paired	genomic dna from single colony pick	Staphylococcus aureus	2013-04-17	United Kingdom: Oxford	Nasal swab	Homo Sapiens	bacterial culture
3931883b-9874-423c-8a08-0249214cdc9d	PRJNA690682	Illumina HiSeq 2500	WGS	GENOMIC	random	paired	genomic dna from single colony pick	Staphylococcus aureus	2012-06-19	United Kingdom: Oxford	Nasal swab	Homo Sapiens	bacterial culture
e45b107f-8e51-4e7f-b395-e4be35e2aff5	PRJNA690682	Illumina HiSeq 2500	WGS	GENOMIC	random	paired	genomic dna from single colony pick	Staphylococcus aureus	2012-04-23	United Kingdom: Oxford	Nasal swab	Homo Sapiens	bacterial culture
45ca6884-4373-46ee-8a04-3527018c98aa	PRJNA690682	Illumina HiSeq 2500	WGS	GENOMIC	random	paired	genomic dna from single colony pick	Staphylococcus aureus	2013-02-22	United Kingdom: Oxford	Nasal swab	Homo Sapiens	bacterial culture
2e629e8e-befc-4055-86d3-2cecd16aba29	PRJNA690682	Illumina HiSeq 2500	WGS	GENOMIC	random	paired	genomic dna from single colony pick	Staphylococcus aureus	2011-06-15	United Kingdom: Oxford	Nasal swab	Homo Sapiens	bacterial culture
57719c56-da69-41f9-aa20-944215a1dc74	PRJNA690682	Illumina HiSeq 2500	WGS	GENOMIC	random	paired	genomic dna from single colony pick	Staphylococcus aureus	2012-09-03	United Kingdom: Oxford	Nasal swab	Homo Sapiens	bacterial culture
e78cb23b-ce78-40f1-bdda-21d1bc2a9f3a	PRJNA690682	Illumina HiSeq 2500	WGS	GENOMIC	random	paired	genomic dna from single colony pick	Staphylococcus aureus	2011-07-11	United Kingdom: Oxford	Nasal swab	Homo Sapiens	bacterial culture
066332d5-cd03-4816-8aa7-17953c1a31b8	PRJNA690682	Illumina HiSeq 2500	WGS	GENOMIC	random	paired	genomic dna from single colony pick	Staphylococcus aureus	2012-09-13	United Kingdom: Oxford	Nasal swab	Homo Sapiens	bacterial culture
eeec0cb2-cec5-4844-9d24-e1a07b4c800b	PRJNA690682	Illumina HiSeq 2500	WGS	GENOMIC	random	paired	genomic dna from single colony pick	Staphylococcus aureus	2012-05-22	United Kingdom: Oxford	Nasal swab	Homo Sapiens	bacterial culture
edba5060-a9d0-454b-b55e-1740f4cb0ea7	PRJNA690682	Illumina HiSeq 2500	WGS	GENOMIC	random	paired	genomic dna from single colony pick	Staphylococcus aureus	2012-09-26	United Kingdom: Oxford	Nasal swab	Homo Sapiens	bacterial culture
2f88496f-7f36-4d43-9b18-67f19b9f3dc2	PRJNA690682	Illumina HiSeq 2500	WGS	GENOMIC	random	paired	genomic dna from single colony pick	Staphylococcus aureus	2011-10-05	United Kingdom: Oxford	Nasal swab	Homo Sapiens	bacterial culture
a954cdbb-269f-40ea-b1e6-be19148d8de4	PRJNA690682	Illumina HiSeq 2500	WGS	GENOMIC	random	paired	genomic dna from single colony pick	Staphylococcus aureus	2011-12-12	United Kingdom: Oxford	Nasal swab	Homo Sapiens	bacterial culture
11754bf5-a03b-40a8-bd93-f5b923494ff8	PRJNA690682	Illumina HiSeq 2500	WGS	GENOMIC	random	paired	genomic dna from single colony pick	Staphylococcus aureus	2011-07-21	United Kingdom: Oxford	Nasal swab	Homo Sapiens	bacterial culture
1fff2c31-eb6d-4589-b983-aa180ed86a18	PRJNA690682	Illumina HiSeq 2500	WGS	GENOMIC	random	paired	genomic dna from single colony pick	Staphylococcus aureus	2011-07-26	United Kingdom: Oxford	Nasal swab	Homo Sapiens	bacterial culture
d1ca91a7-47b9-4787-ad6f-c2e518b1efc8	PRJNA690682	Illumina HiSeq 2500	WGS	GENOMIC	random	paired	genomic dna from single colony pick	Staphylococcus aureus	2011-07-25	United Kingdom: Oxford	Nasal swab	Homo Sapiens	bacterial culture
9960c96c-d26d-4221-9f3a-63ac13246e97	PRJNA690682	Illumina HiSeq 2500	WGS	GENOMIC	random	paired	genomic dna from single colony pick	Staphylococcus aureus	2011-07-19	United Kingdom: Oxford	Nasal swab	Homo Sapiens	bacterial culture
e9a10d34-9f0d-4974-8f74-75f858727ee1	PRJNA690682	Illumina HiSeq 2500	WGS	GENOMIC	random	paired	genomic dna from single colony pick	Staphylococcus aureus	2011-07-19	United Kingdom: Oxford	Nasal swab	Homo Sapiens	bacterial culture
de095c49-9430-4563-8008-16203a17a9b4	PRJNA690682	Illumina HiSeq 2500	WGS	GENOMIC	random	paired	genomic dna from single colony pick	Staphylococcus aureus	2011-07-26	United Kingdom: Oxford	Nasal swab	Homo Sapiens	bacterial culture
2fbb2245-03c8-4d9a-bf9e-bfcc17f34448	PRJNA690682	Illumina HiSeq 2500	WGS	GENOMIC	random	paired	genomic dna from single colony pick	Staphylococcus aureus	2011-07-26	United Kingdom: Oxford	Nasal swab	Homo Sapiens	bacterial culture
de1caeee-dfae-4c3a-8c47-7a15860aca1e	PRJNA690682	Illumina HiSeq 2500	WGS	GENOMIC	random	paired	genomic dna from single colony pick	Staphylococcus aureus	2011-08-08	United Kingdom: Oxford	Nasal swab	Homo Sapiens	bacterial culture
9fb0f8a9-5cab-487b-9626-4d192f023bef	PRJNA690682	Illumina HiSeq 2500	WGS	GENOMIC	random	paired	genomic dna from single colony pick	Staphylococcus aureus	2011-07-26	United Kingdom: Oxford	Nasal swab	Homo Sapiens	bacterial culture
bf711484-1df9-4340-9c21-3b6af9b08d58	PRJNA690682	Illumina HiSeq 2500	WGS	GENOMIC	random	paired	genomic dna from single colony pick	Staphylococcus aureus	2008-11-17	United Kingdom: Oxford	Blood culture	Homo Sapiens	bacterial culture
bdc4d225-b69e-4655-b814-48dbcb20f231	PRJNA690682	Illumina HiSeq 2500	WGS	GENOMIC	random	paired	genomic dna from single colony pick	Staphylococcus aureus	2009-03-01	United Kingdom: Oxford	Blood culture	Homo Sapiens	bacterial culture
03327680-7dbf-4c11-9c03-22e5b8fde424	PRJNA690682	Illumina HiSeq 2500	WGS	GENOMIC	random	paired	genomic dna from single colony pick	Staphylococcus aureus	2009-03-16	United Kingdom: Oxford	Blood culture	Homo Sapiens	bacterial culture
4907f7be-b9db-4aab-8628-de1dc8483825	PRJNA690682	Illumina HiSeq 2500	WGS	GENOMIC	random	paired	genomic dna from single colony pick	Staphylococcus aureus	2009-06-03	United Kingdom: Oxford	Blood culture	Homo Sapiens	bacterial culture
83b71d7a-d78b-4571-9ba6-ad1bc89690f5	PRJNA690682	Illumina HiSeq 2500	WGS	GENOMIC	random	paired	genomic dna from single colony pick	Staphylococcus aureus	2009-06-25	United Kingdom: Oxford	Blood culture	Homo Sapiens	bacterial culture
082484b6-85ec-4755-a501-c2cd0546fa61	PRJNA690682	Illumina HiSeq 2500	WGS	GENOMIC	random	paired	genomic dna from single colony pick	Staphylococcus aureus	2009-09-05	United Kingdom: Oxford	Blood culture	Homo Sapiens	bacterial culture
a3030fed-24b7-4e11-9f3b-dae2d33d32f6	PRJNA690682	Illumina HiSeq 2500	WGS	GENOMIC	random	paired	genomic dna from single colony pick	Staphylococcus aureus	2010-01-30	United Kingdom: Oxford	Blood culture	Homo Sapiens	bacterial culture
c44a5d93-93b1-4bf4-87c1-ceeab3d742e6	PRJNA690682	Illumina HiSeq 2500	WGS	GENOMIC	random	paired	genomic dna from single colony pick	Staphylococcus aureus	2010-04-19	United Kingdom: Oxford	Blood culture	Homo Sapiens	bacterial culture
c66dbe6b-3362-4f03-b627-55d20786ffb5	PRJNA690682	Illumina HiSeq 2500	WGS	GENOMIC	random	paired	genomic dna from single colony pick	Staphylococcus aureus	2010-05-01	United Kingdom: Oxford	Blood culture	Homo Sapiens	bacterial culture
fac408c2-39b3-493f-ac70-cd8c75440013	PRJNA690682	Illumina HiSeq 2500	WGS	GENOMIC	random	paired	genomic dna from single colony pick	Staphylococcus aureus	2011-01-11	United Kingdom: Oxford	Blood culture	Homo Sapiens	bacterial culture
771b7622-398d-476b-a798-04d7ee188f3f	PRJNA690682	Illumina HiSeq 2500	WGS	GENOMIC	random	paired	genomic dna from single colony pick	Staphylococcus aureus	2011-12-08	United Kingdom: Oxford	Blood culture	Homo Sapiens	bacterial culture
9834c5f9-4e47-4926-b9ae-2f2032cd2031	PRJNA690682	Illumina HiSeq 2500	WGS	GENOMIC	random	paired	genomic dna from single colony pick	Staphylococcus aureus	2009-09-16	United Kingdom: Oxford	Nasal swab	Homo Sapiens	bacterial culture
9a082857-5566-4618-898f-db141bc01305	PRJNA690682	Illumina HiSeq 2500	WGS	GENOMIC	random	paired	genomic dna from single colony pick	Staphylococcus aureus	2009-10-29	United Kingdom: Oxford	Nasal swab	Homo Sapiens	bacterial culture
5bd2eaf1-f30c-4bdb-acc2-ff7145648317	PRJNA690682	Illumina HiSeq 2500	WGS	GENOMIC	random	paired	genomic dna from single colony pick	Staphylococcus aureus	2009-11-12	United Kingdom: Oxford	Nasal swab	Homo Sapiens	bacterial culture
5d44d121-7a21-48da-9760-78cc8cac507b	PRJNA690682	Illumina HiSeq 2500	WGS	GENOMIC	random	paired	genomic dna from single colony pick	Staphylococcus aureus	2010-01-07	United Kingdom: Oxford	Nasal swab	Homo Sapiens	bacterial culture
50789970-3ae3-44d6-9db7-3932d37bdd8e	PRJNA690682	Illumina HiSeq 2500	WGS	GENOMIC	random	paired	genomic dna from single colony pick	Staphylococcus aureus	2010-04-01	United Kingdom: Oxford	Nasal swab	Homo Sapiens	bacterial culture
32f11c1a-1a79-460f-b025-25d335c87b05	PRJNA690682	Illumina HiSeq 2500	WGS	GENOMIC	random	paired	genomic dna from single colony pick	Staphylococcus aureus	2010-04-01	United Kingdom: Oxford	Nasal swab	Homo Sapiens	bacterial culture
007b1be1-4c01-4165-9f2e-d7ac998f1520	PRJNA690682	Illumina HiSeq 2500	WGS	GENOMIC	random	paired	genomic dna from single colony pick	Staphylococcus aureus	2010-04-15	United Kingdom: Oxford	Nasal swab	Homo Sapiens	bacterial culture
b045419a-845b-4d4b-93e8-42eb44ee3fbe	PRJNA690682	Illumina HiSeq 2500	WGS	GENOMIC	random	paired	genomic dna from single colony pick	Staphylococcus aureus	2010-10-15	United Kingdom: Oxford	Nasal swab	Homo Sapiens	bacterial culture
579b73d7-a2be-474f-9a57-e328dc9196b7	PRJNA690682	Illumina HiSeq 2500	WGS	GENOMIC	random	paired	genomic dna from single colony pick	Staphylococcus aureus	2010-10-21	United Kingdom: Oxford	Nasal swab	Homo Sapiens	bacterial culture
1378832b-8e63-41a5-a74f-5984cb869cda	PRJNA690682	Illumina HiSeq 2500	WGS	GENOMIC	random	paired	genomic dna from single colony pick	Staphylococcus aureus	2010-10-28	United Kingdom: Oxford	Nasal swab	Homo Sapiens	bacterial culture
5de19cea-2fff-425f-a84d-60d5914e84d0	PRJNA690682	Illumina HiSeq 2500	WGS	GENOMIC	random	paired	genomic dna from single colony pick	Staphylococcus aureus	2010-11-24	United Kingdom: Oxford	Nasal swab	Homo Sapiens	bacterial culture
416f14d9-ff19-4855-8abc-7eabce313d8f	PRJNA690682	Illumina HiSeq 2500	WGS	GENOMIC	random	paired	genomic dna from single colony pick	Staphylococcus aureus	2010-12-22	United Kingdom: Oxford	Nasal swab	Homo Sapiens	bacterial culture
50f36f60-c920-4f95-97c5-1415d9493c5d	PRJNA690682	Illumina HiSeq 2500	WGS	GENOMIC	random	paired	genomic dna from single colony pick	Staphylococcus aureus	2010-12-24	United Kingdom: Oxford	Nasal swab	Homo Sapiens	bacterial culture
14b34588-8ebe-498d-81c7-ef48b62c98f5	PRJNA690682	Illumina HiSeq 2500	WGS	GENOMIC	random	paired	genomic dna from single colony pick	Staphylococcus aureus	2011-02-17	United Kingdom: Oxford	Nasal swab	Homo Sapiens	bacterial culture
e9b5cc52-fef5-47d7-9b26-3743dd128fd2	PRJNA690682	Illumina HiSeq 2500	WGS	GENOMIC	random	paired	genomic dna from single colony pick	Staphylococcus aureus	2011-03-10	United Kingdom: Oxford	Nasal swab	Homo Sapiens	bacterial culture
c47845bd-1fac-4ca8-b378-3cf5737f8022	PRJNA690682	Illumina HiSeq 2500	WGS	GENOMIC	random	paired	genomic dna from single colony pick	Staphylococcus aureus	2011-03-16	United Kingdom: Oxford	Nasal swab	Homo Sapiens	bacterial culture
6d700d3b-8f4c-4a35-aa8b-b083272af8fe	PRJNA690682	Illumina HiSeq 2500	WGS	GENOMIC	random	paired	genomic dna from single colony pick	Staphylococcus aureus	2011-03-16	United Kingdom: Oxford	Nasal swab	Homo Sapiens	bacterial culture
67b035b4-a794-4fe7-af4e-dd7cf33737cd	PRJNA690682	Illumina HiSeq 2500	WGS	GENOMIC	random	paired	genomic dna from single colony pick	Staphylococcus aureus	2011-03-18	United Kingdom: Oxford	Nasal swab	Homo Sapiens	bacterial culture
73567518-e5d3-46c3-abab-2ae582ce0806	PRJNA690682	Illumina HiSeq 2500	WGS	GENOMIC	random	paired	genomic dna from single colony pick	Staphylococcus aureus	2011-03-23	United Kingdom: Oxford	Nasal swab	Homo Sapiens	bacterial culture
058f586c-798b-46e6-adc9-99e0fd89ca10	PRJNA690682	Illumina HiSeq 2500	WGS	GENOMIC	random	paired	genomic dna from single colony pick	Staphylococcus aureus	2011-03-24	United Kingdom: Oxford	Nasal swab	Homo Sapiens	bacterial culture
a3dd307b-89a7-4f65-a36c-21e21f765b79	PRJNA690682	Illumina HiSeq 2500	WGS	GENOMIC	random	paired	genomic dna from single colony pick	Staphylococcus aureus	2011-03-25	United Kingdom: Oxford	Nasal swab	Homo Sapiens	bacterial culture
4990ed5d-5a9c-46e2-9b13-720a0549625e	PRJNA690682	Illumina HiSeq 2500	WGS	GENOMIC	random	paired	genomic dna from single colony pick	Staphylococcus aureus	2011-04-06	United Kingdom: Oxford	Nasal swab	Homo Sapiens	bacterial culture
3329395e-2f3c-40fe-b629-dc3fd128ae06	PRJNA690682	Illumina HiSeq 2500	WGS	GENOMIC	random	paired	genomic dna from single colony pick	Staphylococcus aureus	2011-04-14	United Kingdom: Oxford	Nasal swab	Homo Sapiens	bacterial culture
15d4032c-51da-4e6f-b0f3-6d376c02a745	PRJNA690682	Illumina HiSeq 2500	WGS	GENOMIC	random	paired	genomic dna from single colony pick	Staphylococcus aureus	2011-04-20	United Kingdom: Oxford	Nasal swab	Homo Sapiens	bacterial culture
dd581204-36fc-470d-8f56-a1f0dec5d811	PRJNA690682	Illumina HiSeq 2500	WGS	GENOMIC	random	paired	genomic dna from single colony pick	Staphylococcus aureus	2011-04-21	United Kingdom: Oxford	Nasal swab	Homo Sapiens	bacterial culture
7f46e72b-15c6-425b-8240-ffcd3cf91ac6	PRJNA690682	Illumina HiSeq 2500	WGS	GENOMIC	random	paired	genomic dna from single colony pick	Staphylococcus aureus	2011-04-27	United Kingdom: Oxford	Nasal swab	Homo Sapiens	bacterial culture
3bb28f01-d91c-42d0-a5cc-bc630a031fac	PRJNA690682	Illumina HiSeq 2500	WGS	GENOMIC	random	paired	genomic dna from single colony pick	Staphylococcus aureus	2011-04-27	United Kingdom: Oxford	Nasal swab	Homo Sapiens	bacterial culture
1aebfa44-3dac-4f92-96ef-212f927614ea	PRJNA690682	Illumina HiSeq 2500	WGS	GENOMIC	random	paired	genomic dna from single colony pick	Staphylococcus aureus	2011-04-27	United Kingdom: Oxford	Nasal swab	Homo Sapiens	bacterial culture
4fd08bf7-f842-4ce8-b04a-58b392e0e16c	PRJNA690682	Illumina HiSeq 2500	WGS	GENOMIC	random	paired	genomic dna from single colony pick	Staphylococcus aureus	2011-04-28	United Kingdom: Oxford	Nasal swab	Homo Sapiens	bacterial culture
ed68ecd4-e61b-41a9-b3cb-fed29c184837	PRJNA690682	Illumina HiSeq 2500	WGS	GENOMIC	random	paired	genomic dna from single colony pick	Staphylococcus aureus	2011-04-28	United Kingdom: Oxford	Nasal swab	Homo Sapiens	bacterial culture
d1f49f9d-7346-4ee1-a64c-ce7d06594be2	PRJNA690682	Illumina HiSeq 2500	WGS	GENOMIC	random	paired	genomic dna from single colony pick	Staphylococcus aureus	2011-04-28	United Kingdom: Oxford	Nasal swab	Homo Sapiens	bacterial culture
2b949730-cb3b-487f-8b14-ad8165719e5d	PRJNA690682	Illumina HiSeq 2500	WGS	GENOMIC	random	paired	genomic dna from single colony pick	Staphylococcus aureus	2011-04-29	United Kingdom: Oxford	Nasal swab	Homo Sapiens	bacterial culture
60c9a824-e756-4245-a080-3a812d867928	PRJNA690682	Illumina HiSeq 2500	WGS	GENOMIC	random	paired	genomic dna from single colony pick	Staphylococcus aureus	2011-05-05	United Kingdom: Oxford	Nasal swab	Homo Sapiens	bacterial culture
cbcb1221-e54c-4191-8f44-5da593e8f849	PRJNA690682	Illumina HiSeq 2500	WGS	GENOMIC	random	paired	genomic dna from single colony pick	Staphylococcus aureus	2011-05-06	United Kingdom: Oxford	Nasal swab	Homo Sapiens	bacterial culture
ae55e9ad-1b3f-47e1-889c-73ed5ae5431c	PRJNA690682	Illumina HiSeq 2500	WGS	GENOMIC	random	paired	genomic dna from single colony pick	Staphylococcus aureus	2011-05-12	United Kingdom: Oxford	Nasal swab	Homo Sapiens	bacterial culture
fcdd14af-9c75-4bf3-86e2-75b51eaad87f	PRJNA690682	Illumina HiSeq 2500	WGS	GENOMIC	random	paired	genomic dna from single colony pick	Staphylococcus aureus	2011-05-19	United Kingdom: Oxford	Nasal swab	Homo Sapiens	bacterial culture
f7f4d84c-e473-428f-8fa3-16b23fc28fb9	PRJNA690682	Illumina HiSeq 2500	WGS	GENOMIC	random	paired	genomic dna from single colony pick	Staphylococcus aureus	2011-05-26	United Kingdom: Oxford	Nasal swab	Homo Sapiens	bacterial culture
14bf29c4-fb7b-4653-955f-424bab2fc5e6	PRJNA690682	Illumina HiSeq 2500	WGS	GENOMIC	random	paired	genomic dna from single colony pick	Staphylococcus aureus	2011-05-26	United Kingdom: Oxford	Nasal swab	Homo Sapiens	bacterial culture
96c807a7-e68f-4a7f-a640-d40ee4b47b9e	PRJNA690682	Illumina HiSeq 2500	WGS	GENOMIC	random	paired	genomic dna from single colony pick	Staphylococcus aureus	2011-05-26	United Kingdom: Oxford	Nasal swab	Homo Sapiens	bacterial culture
14fdc131-3952-4a3a-bb55-b951722841da	PRJNA690682	Illumina HiSeq 2500	WGS	GENOMIC	random	paired	genomic dna from single colony pick	Staphylococcus aureus	2011-06-01	United Kingdom: Oxford	Nasal swab	Homo Sapiens	bacterial culture
3a1a5795-9c52-4ca0-b8e6-4173491a037d	PRJNA690682	Illumina HiSeq 2500	WGS	GENOMIC	random	paired	genomic dna from single colony pick	Staphylococcus aureus	2011-06-01	United Kingdom: Oxford	Nasal swab	Homo Sapiens	bacterial culture
b606d181-8171-4fd6-86fc-45a49e2fbefc	PRJNA690682	Illumina HiSeq 2500	WGS	GENOMIC	random	paired	genomic dna from single colony pick	Staphylococcus aureus	2011-06-10	United Kingdom: Oxford	Nasal swab	Homo Sapiens	bacterial culture
534f3269-eccd-4219-8788-b2aa30204f75	PRJNA690682	Illumina HiSeq 2500	WGS	GENOMIC	random	paired	genomic dna from single colony pick	Staphylococcus aureus	2011-06-15	United Kingdom: Oxford	Nasal swab	Homo Sapiens	bacterial culture
f1f40a56-bdb6-40d5-8b67-c1f657c86740	PRJNA690682	Illumina HiSeq 2500	WGS	GENOMIC	random	paired	genomic dna from single colony pick	Staphylococcus aureus	2011-06-16	United Kingdom: Oxford	Nasal swab	Homo Sapiens	bacterial culture
4e2c91ee-498e-4937-bf47-6513ad90f898	PRJNA690682	Illumina HiSeq 2500	WGS	GENOMIC	random	paired	genomic dna from single colony pick	Staphylococcus aureus	2011-06-16	United Kingdom: Oxford	Nasal swab	Homo Sapiens	bacterial culture
f4c3b0a9-641f-4191-95be-d46aad6c871c	PRJNA690682	Illumina HiSeq 2500	WGS	GENOMIC	random	paired	genomic dna from single colony pick	Staphylococcus aureus	2011-06-23	United Kingdom: Oxford	Nasal swab	Homo Sapiens	bacterial culture
325755be-7892-4071-ba47-865a248cd844	PRJNA690682	Illumina HiSeq 2500	WGS	GENOMIC	random	paired	genomic dna from single colony pick	Staphylococcus aureus	2011-06-23	United Kingdom: Oxford	Nasal swab	Homo Sapiens	bacterial culture
e0403183-2310-4b98-ac39-1d68a2ed00bb	PRJNA690682	Illumina HiSeq 2500	WGS	GENOMIC	random	paired	genomic dna from single colony pick	Staphylococcus aureus	2011-06-24	United Kingdom: Oxford	Nasal swab	Homo Sapiens	bacterial culture
7e93c6fb-ced5-435a-8931-21df8f437ca2	PRJNA690682	Illumina HiSeq 2500	WGS	GENOMIC	random	paired	genomic dna from single colony pick	Staphylococcus aureus	2011-06-29	United Kingdom: Oxford	Nasal swab	Homo Sapiens	bacterial culture
d1a6a7e3-52b5-4b8f-a357-9a04041a11d4	PRJNA690682	Illumina HiSeq 2500	WGS	GENOMIC	random	paired	genomic dna from single colony pick	Staphylococcus aureus	2012-11-13	United Kingdom: Oxford	Nasal swab	Homo Sapiens	bacterial culture
8a4a2236-36e0-4894-99fb-c70ea33b8e34	PRJNA690682	Illumina HiSeq 2500	WGS	GENOMIC	random	paired	genomic dna from single colony pick	Staphylococcus aureus	2012-07-30	United Kingdom: Oxford	Nasal swab	Homo Sapiens	bacterial culture
3ffd4543-d303-435c-b7e4-3d2ec4e8ba85	PRJNA690682	Illumina HiSeq 2500	WGS	GENOMIC	random	paired	genomic dna from single colony pick	Staphylococcus aureus	2012-10-04	United Kingdom: Oxford	Nasal swab	Homo Sapiens	bacterial culture
532f9f7f-9ae1-4639-a8aa-47c42d3360da	PRJNA690682	Illumina HiSeq 2500	WGS	GENOMIC	random	paired	genomic dna from single colony pick	Staphylococcus aureus	2011-10-10	United Kingdom: Oxford	Nasal swab	Homo Sapiens	bacterial culture
c2ed2001-4c48-45e6-a22c-1e2d56edfa29	PRJNA690682	Illumina HiSeq 2500	WGS	GENOMIC	random	paired	genomic dna from single colony pick	Staphylococcus aureus	2012-07-09	United Kingdom: Oxford	Nasal swab	Homo Sapiens	bacterial culture
a6f4b327-ec6f-477e-8140-b8fd122af187	PRJNA690682	Illumina HiSeq 2500	WGS	GENOMIC	random	paired	genomic dna from single colony pick	Staphylococcus aureus	2013-01-17	United Kingdom: Oxford	Nasal swab	Homo Sapiens	bacterial culture
7452c4f6-5fd9-469e-a491-47c7690a99a0	PRJNA690682	Illumina HiSeq 2500	WGS	GENOMIC	random	paired	genomic dna from single colony pick	Staphylococcus aureus	2013-01-08	United Kingdom: Oxford	Nasal swab	Homo Sapiens	bacterial culture
1a3d702b-ce66-45c6-af7d-016335d9dbe5	PRJNA690682	Illumina HiSeq 2500	WGS	GENOMIC	random	paired	genomic dna from single colony pick	Staphylococcus aureus	2013-01-08	United Kingdom: Oxford	Nasal swab	Homo Sapiens	bacterial culture
5bf78794-0c83-42e6-a290-9fafceeebfd1	PRJNA690682	Illumina HiSeq 2500	WGS	GENOMIC	random	paired	genomic dna from single colony pick	Staphylococcus aureus	2013-01-15	United Kingdom: Oxford	Nasal swab	Homo Sapiens	bacterial culture
eb8e3a61-465a-41bc-8411-6702c9f3e7f2	PRJNA690682	Illumina HiSeq 2500	WGS	GENOMIC	random	paired	genomic dna from single colony pick	Staphylococcus aureus	2013-02-05	United Kingdom: Oxford	Nasal swab	Homo Sapiens	bacterial culture
c6cf2851-cc9c-4091-89ef-34df88abce5f	PRJNA690682	Illumina HiSeq 2500	WGS	GENOMIC	random	paired	genomic dna from single colony pick	Staphylococcus aureus	2013-01-29	United Kingdom: Oxford	Nasal swab	Homo Sapiens	bacterial culture
dfc5fad6-cbbf-4b36-a9ef-2252af1fba55	PRJNA690682	Illumina HiSeq 2500	WGS	GENOMIC	random	paired	genomic dna from single colony pick	Staphylococcus aureus	2012-07-30	United Kingdom: Oxford	Nasal swab	Homo Sapiens	bacterial culture
7bb672e1-edc3-4f69-93b4-05641fc4fb19	PRJNA690682	Illumina HiSeq 2500	WGS	GENOMIC	random	paired	genomic dna from single colony pick	Staphylococcus aureus	2013-02-22	United Kingdom: Oxford	Nasal swab	Homo Sapiens	bacterial culture
756075cf-5762-45d1-8689-dd31031ab9c5	PRJNA690682	Illumina HiSeq 2500	WGS	GENOMIC	random	paired	genomic dna from single colony pick	Staphylococcus aureus	2012-01-16	United Kingdom: Oxford	Nasal swab	Homo Sapiens	bacterial culture
d72a5ee1-7b9e-47e4-8c57-563e9d13182f	PRJNA690682	Illumina HiSeq 2500	WGS	GENOMIC	random	paired	genomic dna from single colony pick	Staphylococcus aureus	2012-04-13	United Kingdom: Oxford	Nasal swab	Homo Sapiens	bacterial culture
f2216d62-0d86-4942-b86e-3b3820e2dccd	PRJNA690682	Illumina HiSeq 2500	WGS	GENOMIC	random	paired	genomic dna from single colony pick	Staphylococcus aureus	2011-07-25	United Kingdom: Oxford	Nasal swab	Homo Sapiens	bacterial culture
076c085b-5797-4fe9-a5e1-e0449eae2c7c	PRJNA690682	Illumina HiSeq 2500	WGS	GENOMIC	random	paired	genomic dna from single colony pick	Staphylococcus aureus	2013-02-26	United Kingdom: Oxford	Nasal swab	Homo Sapiens	bacterial culture
4ed65cc3-7e48-4a40-8d54-339fb4f0f641	PRJNA690682	Illumina HiSeq 2500	WGS	GENOMIC	random	paired	genomic dna from single colony pick	Staphylococcus aureus	2013-02-26	United Kingdom: Oxford	Nasal swab	Homo Sapiens	bacterial culture
20985ef3-f963-4df2-85ce-568268af0e5f	PRJNA690682	Illumina HiSeq 2500	WGS	GENOMIC	random	paired	genomic dna from single colony pick	Staphylococcus aureus	2010-08-11	United Kingdom: Oxford	Nasal swab	Homo Sapiens	bacterial culture
27b2d400-c94e-4bbb-8996-4e66cee5f201	PRJNA690682	Illumina HiSeq 2500	WGS	GENOMIC	random	paired	genomic dna from single colony pick	Staphylococcus aureus	2012-08-29	United Kingdom: Oxford	Nasal swab	Homo Sapiens	bacterial culture
cdbb1359-1de3-4c88-8863-81569092f33c	PRJNA690682	Illumina HiSeq 2500	WGS	GENOMIC	random	paired	genomic dna from single colony pick	Staphylococcus aureus	2011-06-07	United Kingdom: Oxford	Blood culture	Homo Sapiens	bacterial culture
4af0eda6-9d8c-48d0-8e0c-2cd0186aefd6	PRJNA690682	Illumina HiSeq 2500	WGS	GENOMIC	random	paired	genomic dna from single colony pick	Staphylococcus aureus	2011-06-24	United Kingdom: Oxford	Blood culture	Homo Sapiens	bacterial culture
a0f1359e-ab0d-4053-8bd3-5e59a978df25	PRJNA690682	Illumina HiSeq 2500	WGS	GENOMIC	random	paired	genomic dna from single colony pick	Staphylococcus aureus	2009-09-30	United Kingdom: Oxford	Nasal swab	Homo Sapiens	bacterial culture
70f570de-698f-459d-9d84-f5050b6eeaa1	PRJNA690682	Illumina HiSeq 2500	WGS	GENOMIC	random	paired	genomic dna from single colony pick	Staphylococcus aureus	2009-10-01	United Kingdom: Oxford	Nasal swab	Homo Sapiens	bacterial culture
a63b2481-643a-4c90-9946-fe132d388995	PRJNA690682	Illumina HiSeq 2500	WGS	GENOMIC	random	paired	genomic dna from single colony pick	Staphylococcus aureus	2009-10-07	United Kingdom: Oxford	Nasal swab	Homo Sapiens	bacterial culture
5cc44863-24a2-4300-aade-ad6ff9195437	PRJNA690682	Illumina HiSeq 2500	WGS	GENOMIC	random	paired	genomic dna from single colony pick	Staphylococcus aureus	2009-10-13	United Kingdom: Oxford	Nasal swab	Homo Sapiens	bacterial culture
e45f0973-d075-4acc-a690-6472a1cad53c	PRJNA690682	Illumina HiSeq 2500	WGS	GENOMIC	random	paired	genomic dna from single colony pick	Staphylococcus aureus	2009-10-15	United Kingdom: Oxford	Nasal swab	Homo Sapiens	bacterial culture
f61827ef-ed43-4028-a54d-92db6bdea6f4	PRJNA690682	Illumina HiSeq 2500	WGS	GENOMIC	random	paired	genomic dna from single colony pick	Staphylococcus aureus	2009-10-22	United Kingdom: Oxford	Nasal swab	Homo Sapiens	bacterial culture
de7fa95a-a168-44bd-b3e9-c8b8d3fa3840	PRJNA690682	Illumina HiSeq 2500	WGS	GENOMIC	random	paired	genomic dna from single colony pick	Staphylococcus aureus	2009-12-16	United Kingdom: Oxford	Nasal swab	Homo Sapiens	bacterial culture
5ded86c1-9b89-4a79-af0c-fdb163d3c7c3	PRJNA690682	Illumina HiSeq 2500	WGS	GENOMIC	random	paired	genomic dna from single colony pick	Staphylococcus aureus	2010-01-28	United Kingdom: Oxford	Nasal swab	Homo Sapiens	bacterial culture
61268394-26c1-491e-be31-062f685e3a07	PRJNA690682	Illumina HiSeq 2500	WGS	GENOMIC	random	paired	genomic dna from single colony pick	Staphylococcus aureus	2010-02-17	United Kingdom: Oxford	Nasal swab	Homo Sapiens	bacterial culture
ffdc9a36-47db-4f6d-8e64-fd57242b392a	PRJNA690682	Illumina HiSeq 2500	WGS	GENOMIC	random	paired	genomic dna from single colony pick	Staphylococcus aureus	2010-02-25	United Kingdom: Oxford	Nasal swab	Homo Sapiens	bacterial culture
835ac15b-ba6b-4d2b-9b40-4cbc87dee75d	PRJNA690682	Illumina HiSeq 2500	WGS	GENOMIC	random	paired	genomic dna from single colony pick	Staphylococcus aureus	2010-03-04	United Kingdom: Oxford	Nasal swab	Homo Sapiens	bacterial culture
645dd704-7a92-4769-8de5-d50d2b63b546	PRJNA690682	Illumina HiSeq 2500	WGS	GENOMIC	random	paired	genomic dna from single colony pick	Staphylococcus aureus	2010-03-17	United Kingdom: Oxford	Nasal swab	Homo Sapiens	bacterial culture
08e69ca7-a87e-4faa-9710-6a843907da8d	PRJNA690682	Illumina HiSeq 2500	WGS	GENOMIC	random	paired	genomic dna from single colony pick	Staphylococcus aureus	2010-06-24	United Kingdom: Oxford	Nasal swab	Homo Sapiens	bacterial culture
4f3477a0-4665-4bc7-8317-a0503bfa25c9	PRJNA690682	Illumina HiSeq 2500	WGS	GENOMIC	random	paired	genomic dna from single colony pick	Staphylococcus aureus	2010-07-29	United Kingdom: Oxford	Nasal swab	Homo Sapiens	bacterial culture
93d218d6-b0c1-4b4c-be85-7b8de51b5b6e	PRJNA690682	Illumina HiSeq 2500	WGS	GENOMIC	random	paired	genomic dna from single colony pick	Staphylococcus aureus	2010-08-11	United Kingdom: Oxford	Nasal swab	Homo Sapiens	bacterial culture
e99b807c-3dc3-45ac-af39-b2b238fbf95b	PRJNA690682	Illumina HiSeq 2500	WGS	GENOMIC	random	paired	genomic dna from single colony pick	Staphylococcus aureus	2010-08-18	United Kingdom: Oxford	Nasal swab	Homo Sapiens	bacterial culture
5b1edc91-5486-42cd-8f86-8db93955140b	PRJNA690682	Illumina HiSeq 2500	WGS	GENOMIC	random	paired	genomic dna from single colony pick	Staphylococcus aureus	2010-11-18	United Kingdom: Oxford	Nasal swab	Homo Sapiens	bacterial culture
41a282c3-afaa-45c3-96a4-ebd3e401a0e7	PRJNA690682	Illumina HiSeq 2500	WGS	GENOMIC	random	paired	genomic dna from single colony pick	Staphylococcus aureus	2010-11-19	United Kingdom: Oxford	Nasal swab	Homo Sapiens	bacterial culture
40b03e6a-5cd0-423e-bef0-d83048faaba6	PRJNA690682	Illumina HiSeq 2500	WGS	GENOMIC	random	paired	genomic dna from single colony pick	Staphylococcus aureus	2010-11-28	United Kingdom: Oxford	Nasal swab	Homo Sapiens	bacterial culture
1825eb50-17d8-4842-89f7-9ccbeed43be1	PRJNA690682	Illumina HiSeq 2500	WGS	GENOMIC	random	paired	genomic dna from single colony pick	Staphylococcus aureus	2010-12-01	United Kingdom: Oxford	Nasal swab	Homo Sapiens	bacterial culture
e3ea0ed6-ea92-42bf-81f9-40ea2b2f633c	PRJNA690682	Illumina HiSeq 2500	WGS	GENOMIC	random	paired	genomic dna from single colony pick	Staphylococcus aureus	2010-12-06	United Kingdom: Oxford	Nasal swab	Homo Sapiens	bacterial culture
7bc55e07-0171-4449-8776-5fe0a764f2b3	PRJNA690682	Illumina HiSeq 2500	WGS	GENOMIC	random	paired	genomic dna from single colony pick	Staphylococcus aureus	2010-12-09	United Kingdom: Oxford	Nasal swab	Homo Sapiens	bacterial culture
b7c68ab5-6157-49dd-94e2-122addaa8b91	PRJNA690682	Illumina HiSeq 2500	WGS	GENOMIC	random	paired	genomic dna from single colony pick	Staphylococcus aureus	2010-12-11	United Kingdom: Oxford	Nasal swab	Homo Sapiens	bacterial culture
e8e0d53f-8846-47da-98c3-eb8a13eeea10	PRJNA690682	Illumina HiSeq 2500	WGS	GENOMIC	random	paired	genomic dna from single colony pick	Staphylococcus aureus	2010-12-16	United Kingdom: Oxford	Nasal swab	Homo Sapiens	bacterial culture
2d9de25a-eac5-4a51-a117-f8073fd8b4a8	PRJNA690682	Illumina HiSeq 2500	WGS	GENOMIC	random	paired	genomic dna from single colony pick	Staphylococcus aureus	2010-12-25	United Kingdom: Oxford	Nasal swab	Homo Sapiens	bacterial culture
4b98e33c-08ae-4b45-bca2-4e9de42cbdc2	PRJNA690682	Illumina HiSeq 2500	WGS	GENOMIC	random	paired	genomic dna from single colony pick	Staphylococcus aureus	2011-01-03	United Kingdom: Oxford	Nasal swab	Homo Sapiens	bacterial culture
70257398-4352-44d8-b44e-31cb5f35dabe	PRJNA690682	Illumina HiSeq 2500	WGS	GENOMIC	random	paired	genomic dna from single colony pick	Staphylococcus aureus	2011-01-03	United Kingdom: Oxford	Nasal swab	Homo Sapiens	bacterial culture
a40186de-2399-486d-9067-3f92d1aeb661	PRJNA690682	Illumina HiSeq 2500	WGS	GENOMIC	random	paired	genomic dna from single colony pick	Staphylococcus aureus	2011-01-05	United Kingdom: Oxford	Nasal swab	Homo Sapiens	bacterial culture
b085a908-d8b3-45e3-b13c-fedc49253d78	PRJNA690682	Illumina HiSeq 2500	WGS	GENOMIC	random	paired	genomic dna from single colony pick	Staphylococcus aureus	2011-01-10	United Kingdom: Oxford	Nasal swab	Homo Sapiens	bacterial culture
f21b3ae8-8b8d-4bc8-899f-9b3c882a11ce	PRJNA690682	Illumina HiSeq 2500	WGS	GENOMIC	random	paired	genomic dna from single colony pick	Staphylococcus aureus	2011-01-20	United Kingdom: Oxford	Nasal swab	Homo Sapiens	bacterial culture
4776c82f-94f3-4253-9d29-29ed89c87974	PRJNA690682	Illumina HiSeq 2500	WGS	GENOMIC	random	paired	genomic dna from single colony pick	Staphylococcus aureus	2011-01-29	United Kingdom: Oxford	Nasal swab	Homo Sapiens	bacterial culture
af9596fd-0674-4aa6-9988-b394fda4ba30	PRJNA690682	Illumina HiSeq 2500	WGS	GENOMIC	random	paired	genomic dna from single colony pick	Staphylococcus aureus	2011-02-02	United Kingdom: Oxford	Nasal swab	Homo Sapiens	bacterial culture
8b144db2-80cf-47c4-a28a-2db0f70d96c8	PRJNA690682	Illumina HiSeq 2500	WGS	GENOMIC	random	paired	genomic dna from single colony pick	Staphylococcus aureus	2011-02-03	United Kingdom: Oxford	Nasal swab	Homo Sapiens	bacterial culture
b6448d52-4897-4170-8b68-f70a6e4ed101	PRJNA690682	Illumina HiSeq 2500	WGS	GENOMIC	random	paired	genomic dna from single colony pick	Staphylococcus aureus	2011-02-06	United Kingdom: Oxford	Nasal swab	Homo Sapiens	bacterial culture
06dce15c-2aef-4cd2-9475-7cc4baf61b3c	PRJNA690682	Illumina HiSeq 2500	WGS	GENOMIC	random	paired	genomic dna from single colony pick	Staphylococcus aureus	2011-02-06	United Kingdom: Oxford	Nasal swab	Homo Sapiens	bacterial culture
e01681b8-f676-4899-9945-232baeeb6875	PRJNA690682	Illumina HiSeq 2500	WGS	GENOMIC	random	paired	genomic dna from single colony pick	Staphylococcus aureus	2011-02-09	United Kingdom: Oxford	Nasal swab	Homo Sapiens	bacterial culture
fa588bf0-b7db-42e0-a1f3-4cd46ddeca7e	PRJNA690682	Illumina HiSeq 2500	WGS	GENOMIC	random	paired	genomic dna from single colony pick	Staphylococcus aureus	2011-02-09	United Kingdom: Oxford	Nasal swab	Homo Sapiens	bacterial culture
c9e4c299-d36c-4e6c-b7a0-b538b0e74a06	PRJNA690682	Illumina HiSeq 2500	WGS	GENOMIC	random	paired	genomic dna from single colony pick	Staphylococcus aureus	2011-02-23	United Kingdom: Oxford	Nasal swab	Homo Sapiens	bacterial culture
8ce5c9c5-d27a-4fa5-a998-4ac3c25caee3	PRJNA690682	Illumina HiSeq 2500	WGS	GENOMIC	random	paired	genomic dna from single colony pick	Staphylococcus aureus	2011-02-26	United Kingdom: Oxford	Nasal swab	Homo Sapiens	bacterial culture
1bd8d571-f15c-4230-ad62-c10efddd0488	PRJNA690682	Illumina HiSeq 2500	WGS	GENOMIC	random	paired	genomic dna from single colony pick	Staphylococcus aureus	2011-03-04	United Kingdom: Oxford	Nasal swab	Homo Sapiens	bacterial culture
a9a32006-aa63-426c-b29a-34b66e3b00b7	PRJNA690682	Illumina HiSeq 2500	WGS	GENOMIC	random	paired	genomic dna from single colony pick	Staphylococcus aureus	2011-03-07	United Kingdom: Oxford	Nasal swab	Homo Sapiens	bacterial culture
f4a0d435-002b-4d61-8b85-6b6407833736	PRJNA690682	Illumina HiSeq 2500	WGS	GENOMIC	random	paired	genomic dna from single colony pick	Staphylococcus aureus	2011-03-13	United Kingdom: Oxford	Nasal swab	Homo Sapiens	bacterial culture
0a89bc1c-ac44-4f74-a8e2-66ce222e24ec	PRJNA690682	Illumina HiSeq 2500	WGS	GENOMIC	random	paired	genomic dna from single colony pick	Staphylococcus aureus	2011-03-15	United Kingdom: Oxford	Nasal swab	Homo Sapiens	bacterial culture
a3b87985-ce65-4621-a885-2e708939d3f2	PRJNA690682	Illumina HiSeq 2500	WGS	GENOMIC	random	paired	genomic dna from single colony pick	Staphylococcus aureus	2011-03-17	United Kingdom: Oxford	Nasal swab	Homo Sapiens	bacterial culture
4a7ca517-c211-4dce-87f4-b68eddfdcba0	PRJNA690682	Illumina HiSeq 2500	WGS	GENOMIC	random	paired	genomic dna from single colony pick	Staphylococcus aureus	2011-03-28	United Kingdom: Oxford	Nasal swab	Homo Sapiens	bacterial culture
70d8a417-3fc0-4411-8091-370a4f45cae1	PRJNA690682	Illumina HiSeq 2500	WGS	GENOMIC	random	paired	genomic dna from single colony pick	Staphylococcus aureus	2011-04-03	United Kingdom: Oxford	Nasal swab	Homo Sapiens	bacterial culture
d853b025-eab5-4b22-8d31-7230fc258f2a	PRJNA690682	Illumina HiSeq 2500	WGS	GENOMIC	random	paired	genomic dna from single colony pick	Staphylococcus aureus	2011-04-04	United Kingdom: Oxford	Nasal swab	Homo Sapiens	bacterial culture
46946ac3-e6c2-4810-8ff7-7e172f1681b6	PRJNA690682	Illumina HiSeq 2500	WGS	GENOMIC	random	paired	genomic dna from single colony pick	Staphylococcus aureus	2011-04-06	United Kingdom: Oxford	Nasal swab	Homo Sapiens	bacterial culture
92cdd64d-8d81-43ad-938f-a72a97d34536	PRJNA690682	Illumina HiSeq 2500	WGS	GENOMIC	random	paired	genomic dna from single colony pick	Staphylococcus aureus	2011-04-17	United Kingdom: Oxford	Nasal swab	Homo Sapiens	bacterial culture
225193c4-60b0-4951-986e-107e004d5445	PRJNA690682	Illumina HiSeq 2500	WGS	GENOMIC	random	paired	genomic dna from single colony pick	Staphylococcus aureus	2011-04-19	United Kingdom: Oxford	Nasal swab	Homo Sapiens	bacterial culture
69368c24-9ada-43d5-bfcb-b3525162307d	PRJNA690682	Illumina HiSeq 2500	WGS	GENOMIC	random	paired	genomic dna from single colony pick	Staphylococcus aureus	2011-05-05	United Kingdom: Oxford	Nasal swab	Homo Sapiens	bacterial culture
59c8a888-20b5-452b-92a2-a5b4c34ce60f	PRJNA690682	Illumina HiSeq 2500	WGS	GENOMIC	random	paired	genomic dna from single colony pick	Staphylococcus aureus	2011-05-11	United Kingdom: Oxford	Nasal swab	Homo Sapiens	bacterial culture
e6390974-201d-4974-82ae-fdc879d9f61f	PRJNA690682	Illumina HiSeq 2500	WGS	GENOMIC	random	paired	genomic dna from single colony pick	Staphylococcus aureus	2011-05-12	United Kingdom: Oxford	Nasal swab	Homo Sapiens	bacterial culture
c7841bb4-d188-4224-9287-099b818211bd	PRJNA690682	Illumina HiSeq 2500	WGS	GENOMIC	random	paired	genomic dna from single colony pick	Staphylococcus aureus	2011-05-12	United Kingdom: Oxford	Nasal swab	Homo Sapiens	bacterial culture
cfbad850-e6a3-4537-a210-4d4f6da1d44b	PRJNA690682	Illumina HiSeq 2500	WGS	GENOMIC	random	paired	genomic dna from single colony pick	Staphylococcus aureus	2011-05-15	United Kingdom: Oxford	Nasal swab	Homo Sapiens	bacterial culture
e074ea2f-b1a0-44da-98b3-c83318ae9c81	PRJNA690682	Illumina HiSeq 2500	WGS	GENOMIC	random	paired	genomic dna from single colony pick	Staphylococcus aureus	2011-05-18	United Kingdom: Oxford	Nasal swab	Homo Sapiens	bacterial culture
96abdeae-6f0d-40d2-b357-6ba961b0848f	PRJNA690682	Illumina HiSeq 2500	WGS	GENOMIC	random	paired	genomic dna from single colony pick	Staphylococcus aureus	2011-05-19	United Kingdom: Oxford	Nasal swab	Homo Sapiens	bacterial culture
a0fb7808-e3c7-46b0-88f0-01ab92406b5e	PRJNA690682	Illumina HiSeq 2500	WGS	GENOMIC	random	paired	genomic dna from single colony pick	Staphylococcus aureus	2011-05-20	United Kingdom: Oxford	Nasal swab	Homo Sapiens	bacterial culture
40382877-ce83-4fed-8d9b-c5200657aee4	PRJNA690682	Illumina HiSeq 2500	WGS	GENOMIC	random	paired	genomic dna from single colony pick	Staphylococcus aureus	2011-05-24	United Kingdom: Oxford	Nasal swab	Homo Sapiens	bacterial culture
75a27de1-4f34-4ab2-b9fa-f3714038e356	PRJNA690682	Illumina HiSeq 2500	WGS	GENOMIC	random	paired	genomic dna from single colony pick	Staphylococcus aureus	2011-05-26	United Kingdom: Oxford	Nasal swab	Homo Sapiens	bacterial culture
ed0d202d-7cd3-4ad3-998f-005a116266c0	PRJNA690682	Illumina HiSeq 2500	WGS	GENOMIC	random	paired	genomic dna from single colony pick	Staphylococcus aureus	2011-05-28	United Kingdom: Oxford	Nasal swab	Homo Sapiens	bacterial culture
b49aa315-beeb-4787-9237-08f531495a8a	PRJNA690682	Illumina HiSeq 2500	WGS	GENOMIC	random	paired	genomic dna from single colony pick	Staphylococcus aureus	2011-05-30	United Kingdom: Oxford	Nasal swab	Homo Sapiens	bacterial culture
870df4fb-9b18-45d9-9f6d-e3353d9c0481	PRJNA690682	Illumina HiSeq 2500	WGS	GENOMIC	random	paired	genomic dna from single colony pick	Staphylococcus aureus	2011-06-06	United Kingdom: Oxford	Nasal swab	Homo Sapiens	bacterial culture
7a4875f6-35dc-4ef6-b930-a225ff6e3590	PRJNA690682	Illumina HiSeq 2500	WGS	GENOMIC	random	paired	genomic dna from single colony pick	Staphylococcus aureus	2011-06-06	United Kingdom: Oxford	Nasal swab	Homo Sapiens	bacterial culture
606a0975-f765-43de-909f-f59504fa673a	PRJNA690682	Illumina HiSeq 2500	WGS	GENOMIC	random	paired	genomic dna from single colony pick	Staphylococcus aureus	2011-06-18	United Kingdom: Oxford	Nasal swab	Homo Sapiens	bacterial culture
547c63d3-63f9-4f2c-956e-7f9d45a47788	PRJNA690682	Illumina HiSeq 2500	WGS	GENOMIC	random	paired	genomic dna from single colony pick	Staphylococcus aureus	2011-06-19	United Kingdom: Oxford	Nasal swab	Homo Sapiens	bacterial culture
2048b5bf-c2c7-4b57-b31c-9796686b35bc	PRJNA690682	Illumina HiSeq 2500	WGS	GENOMIC	random	paired	genomic dna from single colony pick	Staphylococcus aureus	2011-06-21	United Kingdom: Oxford	Nasal swab	Homo Sapiens	bacterial culture
09a384b4-a49e-453b-9b5f-794fa60e4f10	PRJNA690682	Illumina HiSeq 2500	WGS	GENOMIC	random	paired	genomic dna from single colony pick	Staphylococcus aureus	2011-06-21	United Kingdom: Oxford	Nasal swab	Homo Sapiens	bacterial culture
9e53491c-c02a-4358-a35d-bdde5558032b	PRJNA690682	Illumina HiSeq 2500	WGS	GENOMIC	random	paired	genomic dna from single colony pick	Staphylococcus aureus	2011-06-22	United Kingdom: Oxford	Nasal swab	Homo Sapiens	bacterial culture
2b61a03d-6171-4708-a105-490f4136da2c	PRJNA690682	Illumina HiSeq 2500	WGS	GENOMIC	random	paired	genomic dna from single colony pick	Staphylococcus aureus	2011-06-23	United Kingdom: Oxford	Nasal swab	Homo Sapiens	bacterial culture
d6620d5e-f1ba-471a-bcbe-f347d0388563	PRJNA690682	Illumina HiSeq 2500	WGS	GENOMIC	random	paired	genomic dna from single colony pick	Staphylococcus aureus	2011-07-06	United Kingdom: Oxford	Nasal swab	Homo Sapiens	bacterial culture
2bb28e43-2617-4d52-aab7-a3e6ca53f332	PRJNA690682	Illumina HiSeq 2500	WGS	GENOMIC	random	paired	genomic dna from single colony pick	Staphylococcus aureus	2011-08-10	United Kingdom: Oxford	Nasal swab	Homo Sapiens	bacterial culture
f9aabd1a-ac7c-437c-ae8e-e1d6ed0876f0	PRJNA690682	Illumina HiSeq 2500	WGS	GENOMIC	random	paired	genomic dna from single colony pick	Staphylococcus aureus	2011-08-17	United Kingdom: Oxford	Nasal swab	Homo Sapiens	bacterial culture
03edc4f6-ce63-4de8-a897-5ee88646b9ae	PRJNA690682	Illumina HiSeq 2500	WGS	GENOMIC	random	paired	genomic dna from single colony pick	Staphylococcus aureus	2011-08-17	United Kingdom: Oxford	Nasal swab	Homo Sapiens	bacterial culture
504f3c8c-7c8d-4415-b1ca-4d3c46da1c45	PRJNA690682	Illumina HiSeq 2500	WGS	GENOMIC	random	paired	genomic dna from single colony pick	Staphylococcus aureus	2010-02-01	United Kingdom: Oxford	Nasal swab	Homo Sapiens	bacterial culture
843bb432-cc0e-4d45-a29e-6795586bbc42	PRJNA690682	Illumina HiSeq 2500	WGS	GENOMIC	random	paired	genomic dna from single colony pick	Staphylococcus aureus	2011-08-06	United Kingdom: Oxford	Blood culture	Homo Sapiens	bacterial culture
3fd47857-3266-47d8-b7f6-528ced51b0ce	PRJNA690682	Illumina HiSeq 2500	WGS	GENOMIC	random	paired	genomic dna from single colony pick	Staphylococcus aureus	2011-08-06	United Kingdom: Oxford	Blood culture	Homo Sapiens	bacterial culture
ed51af24-3d9d-4557-bed7-9e04a266c871	PRJNA690682	Illumina HiSeq 2500	WGS	GENOMIC	random	paired	genomic dna from single colony pick	Staphylococcus aureus	2011-08-12	United Kingdom: Oxford	Blood culture	Homo Sapiens	bacterial culture
5c98539c-134c-467c-864f-27b3523863d4	PRJNA690682	Illumina HiSeq 2500	WGS	GENOMIC	random	paired	genomic dna from single colony pick	Staphylococcus aureus	2011-08-14	United Kingdom: Oxford	Blood culture	Homo Sapiens	bacterial culture
f67d1f11-b368-45c0-b623-f2efeee334a8	PRJNA690682	Illumina HiSeq 2500	WGS	GENOMIC	random	paired	genomic dna from single colony pick	Staphylococcus aureus	2011-08-22	United Kingdom: Oxford	Blood culture	Homo Sapiens	bacterial culture
9dfcf16b-7b5f-47e2-aa23-80520b2d33bd	PRJNA690682	Illumina HiSeq 2500	WGS	GENOMIC	random	paired	genomic dna from single colony pick	Staphylococcus aureus	2011-08-24	United Kingdom: Oxford	Blood culture	Homo Sapiens	bacterial culture
50329181-917a-43c7-b492-ce284ded2f86	PRJNA690682	Illumina HiSeq 2500	WGS	GENOMIC	random	paired	genomic dna from single colony pick	Staphylococcus aureus	2011-08-26	United Kingdom: Oxford	Blood culture	Homo Sapiens	bacterial culture
040ba2d6-b2d6-41b1-8d00-daef2010a418	PRJNA690682	Illumina HiSeq 2500	WGS	GENOMIC	random	paired	genomic dna from single colony pick	Staphylococcus aureus	2011-08-30	United Kingdom: Oxford	Blood culture	Homo Sapiens	bacterial culture
f45e5118-ebf4-47fe-8bda-0b83694282e8	PRJNA690682	Illumina HiSeq 2500	WGS	GENOMIC	random	paired	genomic dna from single colony pick	Staphylococcus aureus	2011-08-30	United Kingdom: Oxford	Blood culture	Homo Sapiens	bacterial culture
d12431a2-794c-4822-b71c-c539d3de2335	PRJNA690682	Illumina HiSeq 2500	WGS	GENOMIC	random	paired	genomic dna from single colony pick	Staphylococcus aureus	2011-08-30	United Kingdom: Oxford	Blood culture	Homo Sapiens	bacterial culture
432e57f5-f33d-4b3c-9ead-9513420846c9	PRJNA690682	Illumina HiSeq 2500	WGS	GENOMIC	random	paired	genomic dna from single colony pick	Staphylococcus aureus	2011-09-02	United Kingdom: Oxford	Blood culture	Homo Sapiens	bacterial culture
cf11593f-049d-490a-bed1-e4a96de95767	PRJNA690682	Illumina HiSeq 2500	WGS	GENOMIC	random	paired	genomic dna from single colony pick	Staphylococcus aureus	2012-06-21	United Kingdom: Oxford	Blood culture	Homo Sapiens	bacterial culture
be6345a1-5335-467f-863f-4d0f4827a684	PRJNA690682	Illumina HiSeq 2500	WGS	GENOMIC	random	paired	genomic dna from single colony pick	Staphylococcus aureus	2012-06-22	United Kingdom: Oxford	Blood culture	Homo Sapiens	bacterial culture
6956d083-ffcb-48f8-8373-89b246837021	PRJNA690682	Illumina HiSeq 2500	WGS	GENOMIC	random	paired	genomic dna from single colony pick	Staphylococcus aureus	2012-07-15	United Kingdom: Oxford	Blood culture	Homo Sapiens	bacterial culture
88399176-184d-4bca-83b1-8eadf121b818	PRJNA690682	Illumina HiSeq 2500	WGS	GENOMIC	random	paired	genomic dna from single colony pick	Staphylococcus aureus	2012-07-25	United Kingdom: Oxford	Blood culture	Homo Sapiens	bacterial culture
2e8a31f0-af20-422a-bc6f-c39c72be3e00	PRJNA690682	Illumina HiSeq 2500	WGS	GENOMIC	random	paired	genomic dna from single colony pick	Staphylococcus aureus	2009-12-04	United Kingdom: Oxford	Nasal swab	Homo Sapiens	bacterial culture
ff659189-232b-4b2e-a809-5ab948174c53	PRJNA690682	Illumina HiSeq 2500	WGS	GENOMIC	random	paired	genomic dna from single colony pick	Staphylococcus aureus	2009-12-05	United Kingdom: Oxford	Nasal swab	Homo Sapiens	bacterial culture
84826946-c684-4ec7-853c-f9b9754c698d	PRJNA690682	Illumina HiSeq 2500	WGS	GENOMIC	random	paired	genomic dna from single colony pick	Staphylococcus aureus	2009-12-11	United Kingdom: Oxford	Nasal swab	Homo Sapiens	bacterial culture
1a62a23b-9769-43cd-a636-c2f3c3774909	PRJNA690682	Illumina HiSeq 2500	WGS	GENOMIC	random	paired	genomic dna from single colony pick	Staphylococcus aureus	2009-12-13	United Kingdom: Oxford	Nasal swab	Homo Sapiens	bacterial culture
278d9a34-2753-4d9e-82ce-8637e30c358f	PRJNA690682	Illumina HiSeq 2500	WGS	GENOMIC	random	paired	genomic dna from single colony pick	Staphylococcus aureus	2009-12-21	United Kingdom: Oxford	Nasal swab	Homo Sapiens	bacterial culture
bd22f60b-f048-4d5a-b93b-fed69916cacc	PRJNA690682	Illumina HiSeq 2500	WGS	GENOMIC	random	paired	genomic dna from single colony pick	Staphylococcus aureus	2009-12-21	United Kingdom: Oxford	Nasal swab	Homo Sapiens	bacterial culture
dd5fae14-1d71-43d2-b0d4-0ec605b64255	PRJNA690682	Illumina HiSeq 2500	WGS	GENOMIC	random	paired	genomic dna from single colony pick	Staphylococcus aureus	2009-12-25	United Kingdom: Oxford	Nasal swab	Homo Sapiens	bacterial culture
ea4dfa3f-b032-4b01-8d19-b732d2b7baf8	PRJNA690682	Illumina HiSeq 2500	WGS	GENOMIC	random	paired	genomic dna from single colony pick	Staphylococcus aureus	2010-01-08	United Kingdom: Oxford	Nasal swab	Homo Sapiens	bacterial culture
e0819e43-5f8c-4060-a103-fa2ea35e33fd	PRJNA690682	Illumina HiSeq 2500	WGS	GENOMIC	random	paired	genomic dna from single colony pick	Staphylococcus aureus	2010-01-10	United Kingdom: Oxford	Nasal swab	Homo Sapiens	bacterial culture
4494df0c-4365-45a9-8e9d-826beb08acc5	PRJNA690682	Illumina HiSeq 2500	WGS	GENOMIC	random	paired	genomic dna from single colony pick	Staphylococcus aureus	2010-01-10	United Kingdom: Oxford	Nasal swab	Homo Sapiens	bacterial culture
a7ba8329-dacd-4af5-9f5d-b970f6df575f	PRJNA690682	Illumina HiSeq 2500	WGS	GENOMIC	random	paired	genomic dna from single colony pick	Staphylococcus aureus	2010-01-15	United Kingdom: Oxford	Nasal swab	Homo Sapiens	bacterial culture
524014b3-6e06-456a-95f4-ab82278c29a4	PRJNA690682	Illumina HiSeq 2500	WGS	GENOMIC	random	paired	genomic dna from single colony pick	Staphylococcus aureus	2010-01-18	United Kingdom: Oxford	Nasal swab	Homo Sapiens	bacterial culture
2c3ddf33-cc36-40d2-81a8-1da0407e1e4a	PRJNA690682	Illumina HiSeq 2500	WGS	GENOMIC	random	paired	genomic dna from single colony pick	Staphylococcus aureus	2010-01-24	United Kingdom: Oxford	Nasal swab	Homo Sapiens	bacterial culture
a046c0d2-e45c-42d0-b292-28e2d9a6a1c3	PRJNA690682	Illumina HiSeq 2500	WGS	GENOMIC	random	paired	genomic dna from single colony pick	Staphylococcus aureus	2010-01-30	United Kingdom: Oxford	Nasal swab	Homo Sapiens	bacterial culture
3e8d0b15-5ca5-4266-a7b1-f9e0429fd24a	PRJNA690682	Illumina HiSeq 2500	WGS	GENOMIC	random	paired	genomic dna from single colony pick	Staphylococcus aureus	2010-02-26	United Kingdom: Oxford	Nasal swab	Homo Sapiens	bacterial culture
6f67a9af-af14-4ed9-9e14-b2c5095769a0	PRJNA690682	Illumina HiSeq 2500	WGS	GENOMIC	random	paired	genomic dna from single colony pick	Staphylococcus aureus	2010-02-28	United Kingdom: Oxford	Nasal swab	Homo Sapiens	bacterial culture
e980bae2-c449-4341-9c94-1bc714e88b24	PRJNA690682	Illumina HiSeq 2500	WGS	GENOMIC	random	paired	genomic dna from single colony pick	Staphylococcus aureus	2010-03-05	United Kingdom: Oxford	Nasal swab	Homo Sapiens	bacterial culture
1dd186fe-e542-4820-b3a6-9d94e64995ea	PRJNA690682	Illumina HiSeq 2500	WGS	GENOMIC	random	paired	genomic dna from single colony pick	Staphylococcus aureus	2010-04-03	United Kingdom: Oxford	Nasal swab	Homo Sapiens	bacterial culture
08986928-8dac-4150-b43d-0132c86ed282	PRJNA690682	Illumina HiSeq 2500	WGS	GENOMIC	random	paired	genomic dna from single colony pick	Staphylococcus aureus	2010-04-09	United Kingdom: Oxford	Nasal swab	Homo Sapiens	bacterial culture
1e48828e-8599-4bfb-b3e3-0fe604c9a6ab	PRJNA690682	Illumina HiSeq 2500	WGS	GENOMIC	random	paired	genomic dna from single colony pick	Staphylococcus aureus	2010-05-02	United Kingdom: Oxford	Nasal swab	Homo Sapiens	bacterial culture
ebced340-74da-4d48-9104-387515c51205	PRJNA690682	Illumina HiSeq 2500	WGS	GENOMIC	random	paired	genomic dna from single colony pick	Staphylococcus aureus	2010-05-10	United Kingdom: Oxford	Nasal swab	Homo Sapiens	bacterial culture
e1c6bf62-240f-4c2b-be75-1b00cd88a335	PRJNA690682	Illumina HiSeq 2500	WGS	GENOMIC	random	paired	genomic dna from single colony pick	Staphylococcus aureus	2010-07-05	United Kingdom: Oxford	Nasal swab	Homo Sapiens	bacterial culture
6b38f586-02d0-4a8f-90d7-ac7f48206047	PRJNA690682	Illumina HiSeq 2500	WGS	GENOMIC	random	paired	genomic dna from single colony pick	Staphylococcus aureus	2010-07-31	United Kingdom: Oxford	Nasal swab	Homo Sapiens	bacterial culture
39e01f01-9e35-4a3b-9323-d22f10bdca2c	PRJNA690682	Illumina HiSeq 2500	WGS	GENOMIC	random	paired	genomic dna from single colony pick	Staphylococcus aureus	2010-08-03	United Kingdom: Oxford	Nasal swab	Homo Sapiens	bacterial culture
a55ab682-fd19-44af-88e0-250df04c606e	PRJNA690682	Illumina HiSeq 2500	WGS	GENOMIC	random	paired	genomic dna from single colony pick	Staphylococcus aureus	2010-08-14	United Kingdom: Oxford	Nasal swab	Homo Sapiens	bacterial culture
474b807b-8d02-45f5-8cc4-9f775ed2cf00	PRJNA690682	Illumina HiSeq 2500	WGS	GENOMIC	random	paired	genomic dna from single colony pick	Staphylococcus aureus	2010-08-20	United Kingdom: Oxford	Nasal swab	Homo Sapiens	bacterial culture
1000cd13-51f2-4d3c-82db-d0fc51fc36d8	PRJNA690682	Illumina HiSeq 2500	WGS	GENOMIC	random	paired	genomic dna from single colony pick	Staphylococcus aureus	2010-08-27	United Kingdom: Oxford	Nasal swab	Homo Sapiens	bacterial culture
ff94f6bf-b79d-442a-aa9c-40ddd0f86f6b	PRJNA690682	Illumina HiSeq 2500	WGS	GENOMIC	random	paired	genomic dna from single colony pick	Staphylococcus aureus	2010-09-11	United Kingdom: Oxford	Nasal swab	Homo Sapiens	bacterial culture
d5a39d03-cf79-43a9-a940-06d7196abd0a	PRJNA690682	Illumina HiSeq 2500	WGS	GENOMIC	random	paired	genomic dna from single colony pick	Staphylococcus aureus	2010-10-03	United Kingdom: Oxford	Nasal swab	Homo Sapiens	bacterial culture
82c20c6c-0c64-45cc-9369-161cd89cca26	PRJNA690682	Illumina HiSeq 2500	WGS	GENOMIC	random	paired	genomic dna from single colony pick	Staphylococcus aureus	2010-10-16	United Kingdom: Oxford	Nasal swab	Homo Sapiens	bacterial culture
da70f135-d4c9-4a2a-98ff-015ac2bd6dad	PRJNA690682	Illumina HiSeq 2500	WGS	GENOMIC	random	paired	genomic dna from single colony pick	Staphylococcus aureus	2010-10-21	United Kingdom: Oxford	Nasal swab	Homo Sapiens	bacterial culture
931dc17e-1f0b-4fd6-a3be-411b92f1bd6b	PRJNA690682	Illumina HiSeq 2500	WGS	GENOMIC	random	paired	genomic dna from single colony pick	Staphylococcus aureus	2010-10-24	United Kingdom: Oxford	Nasal swab	Homo Sapiens	bacterial culture
5c00ac73-67e8-49b3-8c85-0cda040713d5	PRJNA690682	Illumina HiSeq 2500	WGS	GENOMIC	random	paired	genomic dna from single colony pick	Staphylococcus aureus	2010-11-05	United Kingdom: Oxford	Nasal swab	Homo Sapiens	bacterial culture
6ed39ab2-1d05-412f-8070-9a7f3015ed7e	PRJNA690682	Illumina HiSeq 2500	WGS	GENOMIC	random	paired	genomic dna from single colony pick	Staphylococcus aureus	2010-11-15	United Kingdom: Oxford	Nasal swab	Homo Sapiens	bacterial culture
58513b9a-be8f-440c-a9d6-7bd97a58d9a3	PRJNA690682	Illumina HiSeq 2500	WGS	GENOMIC	random	paired	genomic dna from single colony pick	Staphylococcus aureus	2010-11-20	United Kingdom: Oxford	Nasal swab	Homo Sapiens	bacterial culture
2167726e-12bb-4d88-8426-a0696d434a58	PRJNA690682	Illumina HiSeq 2500	WGS	GENOMIC	random	paired	genomic dna from single colony pick	Staphylococcus aureus	2010-12-20	United Kingdom: Oxford	Nasal swab	Homo Sapiens	bacterial culture
b35df437-b14e-4e31-a4c3-3a9319d8c81e	PRJNA690682	Illumina HiSeq 2500	WGS	GENOMIC	random	paired	genomic dna from single colony pick	Staphylococcus aureus	2010-12-31	United Kingdom: Oxford	Nasal swab	Homo Sapiens	bacterial culture
c6c99193-c585-4679-96d2-6c5f15d257a4	PRJNA690682	Illumina HiSeq 2500	WGS	GENOMIC	random	paired	genomic dna from single colony pick	Staphylococcus aureus	2011-01-03	United Kingdom: Oxford	Nasal swab	Homo Sapiens	bacterial culture
7314d5f0-605f-42d5-9861-207b82cdfae7	PRJNA690682	Illumina HiSeq 2500	WGS	GENOMIC	random	paired	genomic dna from single colony pick	Staphylococcus aureus	2011-01-28	United Kingdom: Oxford	Nasal swab	Homo Sapiens	bacterial culture
6976bf7e-67b6-4bcb-abfa-98bb9f845af6	PRJNA690682	Illumina HiSeq 2500	WGS	GENOMIC	random	paired	genomic dna from single colony pick	Staphylococcus aureus	2011-01-30	United Kingdom: Oxford	Nasal swab	Homo Sapiens	bacterial culture
99585db2-910b-4241-a2e8-db5fe71df97b	PRJNA690682	Illumina HiSeq 2500	WGS	GENOMIC	random	paired	genomic dna from single colony pick	Staphylococcus aureus	2011-02-08	United Kingdom: Oxford	Nasal swab	Homo Sapiens	bacterial culture
58a29a15-79d9-4113-9923-e6c1919237eb	PRJNA690682	Illumina HiSeq 2500	WGS	GENOMIC	random	paired	genomic dna from single colony pick	Staphylococcus aureus	2011-02-13	United Kingdom: Oxford	Nasal swab	Homo Sapiens	bacterial culture
41c71bba-765b-4791-bdd8-28ce1f1deb06	PRJNA690682	Illumina HiSeq 2500	WGS	GENOMIC	random	paired	genomic dna from single colony pick	Staphylococcus aureus	2011-02-19	United Kingdom: Oxford	Nasal swab	Homo Sapiens	bacterial culture
f47a57ac-c062-43c8-9e7c-9c89223ba038	PRJNA690682	Illumina HiSeq 2500	WGS	GENOMIC	random	paired	genomic dna from single colony pick	Staphylococcus aureus	2011-03-06	United Kingdom: Oxford	Nasal swab	Homo Sapiens	bacterial culture
bec064e6-66af-4d78-9289-2004f5690ffe	PRJNA690682	Illumina HiSeq 2500	WGS	GENOMIC	random	paired	genomic dna from single colony pick	Staphylococcus aureus	2011-03-14	United Kingdom: Oxford	Nasal swab	Homo Sapiens	bacterial culture
16c910b0-32f9-406d-b951-8604936231b2	PRJNA690682	Illumina HiSeq 2500	WGS	GENOMIC	random	paired	genomic dna from single colony pick	Staphylococcus aureus	2011-03-15	United Kingdom: Oxford	Nasal swab	Homo Sapiens	bacterial culture
23712d8e-eb6b-49fe-90c5-d6b91a3cb398	PRJNA690682	Illumina HiSeq 2500	WGS	GENOMIC	random	paired	genomic dna from single colony pick	Staphylococcus aureus	2011-03-21	United Kingdom: Oxford	Nasal swab	Homo Sapiens	bacterial culture
d1800a90-73b5-4cf2-be8b-48f4628651ad	PRJNA690682	Illumina HiSeq 2500	WGS	GENOMIC	random	paired	genomic dna from single colony pick	Staphylococcus aureus	2011-03-26	United Kingdom: Oxford	Nasal swab	Homo Sapiens	bacterial culture
9b73004e-e94c-4057-b643-5910000ee2dd	PRJNA690682	Illumina HiSeq 2500	WGS	GENOMIC	random	paired	genomic dna from single colony pick	Staphylococcus aureus	2011-04-01	United Kingdom: Oxford	Nasal swab	Homo Sapiens	bacterial culture
67b781e9-82c9-473b-a685-d35ebebec1fa	PRJNA690682	Illumina HiSeq 2500	WGS	GENOMIC	random	paired	genomic dna from single colony pick	Staphylococcus aureus	2011-04-18	United Kingdom: Oxford	Nasal swab	Homo Sapiens	bacterial culture
3e478c1a-6999-4bd2-888b-18759d620c60	PRJNA690682	Illumina HiSeq 2500	WGS	GENOMIC	random	paired	genomic dna from single colony pick	Staphylococcus aureus	2011-04-19	United Kingdom: Oxford	Nasal swab	Homo Sapiens	bacterial culture
a819ddbf-9231-465b-b952-c06cedf4cfb9	PRJNA690682	Illumina HiSeq 2500	WGS	GENOMIC	random	paired	genomic dna from single colony pick	Staphylococcus aureus	2011-04-23	United Kingdom: Oxford	Nasal swab	Homo Sapiens	bacterial culture
f77b0c0f-cc72-4d12-bb8e-ef7f1261c7d8	PRJNA690682	Illumina HiSeq 2500	WGS	GENOMIC	random	paired	genomic dna from single colony pick	Staphylococcus aureus	2011-04-24	United Kingdom: Oxford	Nasal swab	Homo Sapiens	bacterial culture
01f087c3-2563-4103-ad6c-76f56a562479	PRJNA690682	Illumina HiSeq 2500	WGS	GENOMIC	random	paired	genomic dna from single colony pick	Staphylococcus aureus	2011-05-02	United Kingdom: Oxford	Nasal swab	Homo Sapiens	bacterial culture
f95391f4-ec19-43bb-b43f-2b9e82ddb119	PRJNA690682	Illumina HiSeq 2500	WGS	GENOMIC	random	paired	genomic dna from single colony pick	Staphylococcus aureus	2011-05-15	United Kingdom: Oxford	Nasal swab	Homo Sapiens	bacterial culture
2ffdfeab-08e1-4a0a-8dc9-5bdf7de70752	PRJNA690682	Illumina HiSeq 2500	WGS	GENOMIC	random	paired	genomic dna from single colony pick	Staphylococcus aureus	2011-05-16	United Kingdom: Oxford	Nasal swab	Homo Sapiens	bacterial culture
8edb77cc-161e-48f9-b16e-873239bcd1e6	PRJNA690682	Illumina HiSeq 2500	WGS	GENOMIC	random	paired	genomic dna from single colony pick	Staphylococcus aureus	2011-05-28	United Kingdom: Oxford	Nasal swab	Homo Sapiens	bacterial culture
183243df-5b57-4110-a397-cb7586c3bec4	PRJNA690682	Illumina HiSeq 2500	WGS	GENOMIC	random	paired	genomic dna from single colony pick	Staphylococcus aureus	2011-06-26	United Kingdom: Oxford	Nasal swab	Homo Sapiens	bacterial culture
21a58d09-f530-4307-953e-7175162ffcbc	PRJNA690682	Illumina HiSeq 2500	WGS	GENOMIC	random	paired	genomic dna from single colony pick	Staphylococcus aureus	2011-06-26	United Kingdom: Oxford	Nasal swab	Homo Sapiens	bacterial culture
d23e7812-5b40-46b8-9af6-88a71921bb4e	PRJNA690682	Illumina HiSeq 2500	WGS	GENOMIC	random	paired	genomic dna from single colony pick	Staphylococcus aureus	2011-07-02	United Kingdom: Oxford	Nasal swab	Homo Sapiens	bacterial culture
7a58d68f-6b84-4662-ad2e-c9c534f0f942	PRJNA690682	Illumina HiSeq 2500	WGS	GENOMIC	random	paired	genomic dna from single colony pick	Staphylococcus aureus	2011-07-05	United Kingdom: Oxford	Nasal swab	Homo Sapiens	bacterial culture
d4ba6fde-ebfe-4a57-91ed-4a1e735be443	PRJNA690682	Illumina HiSeq 2500	WGS	GENOMIC	random	paired	genomic dna from single colony pick	Staphylococcus aureus	2011-07-11	United Kingdom: Oxford	Nasal swab	Homo Sapiens	bacterial culture
3e0e16ab-10ed-40f2-b597-0d5ddc3e9f70	PRJNA690682	Illumina HiSeq 2500	WGS	GENOMIC	random	paired	genomic dna from single colony pick	Staphylococcus aureus	2011-07-15	United Kingdom: Oxford	Nasal swab	Homo Sapiens	bacterial culture
25b70e36-5ba7-43b4-9487-729cf71a2dec	PRJNA690682	Illumina HiSeq 2500	WGS	GENOMIC	random	paired	genomic dna from single colony pick	Staphylococcus aureus	2011-07-24	United Kingdom: Oxford	Nasal swab	Homo Sapiens	bacterial culture
ead10f1d-821a-4e4c-a150-cc3aed1468b3	PRJNA690682	Illumina HiSeq 2500	WGS	GENOMIC	random	paired	genomic dna from single colony pick	Staphylococcus aureus	2011-07-25	United Kingdom: Oxford	Nasal swab	Homo Sapiens	bacterial culture
f4a262fe-c316-4c30-81e4-5e2d304ee47d	PRJNA690682	Illumina HiSeq 2500	WGS	GENOMIC	random	paired	genomic dna from single colony pick	Staphylococcus aureus	2011-07-26	United Kingdom: Oxford	Nasal swab	Homo Sapiens	bacterial culture
db277236-d7b7-463c-83a0-48b0467a9399	PRJNA690682	Illumina HiSeq 2500	WGS	GENOMIC	random	paired	genomic dna from single colony pick	Staphylococcus aureus	2011-08-03	United Kingdom: Oxford	Nasal swab	Homo Sapiens	bacterial culture
71b42177-52ca-4b11-97e5-872351e8e792	PRJNA690682	Illumina HiSeq 2500	WGS	GENOMIC	random	paired	genomic dna from single colony pick	Staphylococcus aureus	2011-08-05	United Kingdom: Oxford	Nasal swab	Homo Sapiens	bacterial culture
89c020e1-703c-4852-9528-2a5b0f8db583	PRJNA690682	Illumina HiSeq 2500	WGS	GENOMIC	random	paired	genomic dna from single colony pick	Staphylococcus aureus	2011-08-06	United Kingdom: Oxford	Nasal swab	Homo Sapiens	bacterial culture
39617feb-04ca-4254-a791-2f477d563617	PRJNA690682	Illumina HiSeq 2500	WGS	GENOMIC	random	paired	genomic dna from single colony pick	Staphylococcus aureus	2011-08-06	United Kingdom: Oxford	Nasal swab	Homo Sapiens	bacterial culture
20ae3b78-f065-4bdb-aded-f1b23d84802d	PRJNA690682	Illumina HiSeq 2500	WGS	GENOMIC	random	paired	genomic dna from single colony pick	Staphylococcus aureus	2011-08-07	United Kingdom: Oxford	Nasal swab	Homo Sapiens	bacterial culture
96d10f80-5082-4628-acb8-3b666a690e5f	PRJNA690682	Illumina HiSeq 2500	WGS	GENOMIC	random	paired	genomic dna from single colony pick	Staphylococcus aureus	2011-08-08	United Kingdom: Oxford	Nasal swab	Homo Sapiens	bacterial culture
7f457aa0-d762-4576-9813-f42ccf27836f	PRJNA690682	Illumina HiSeq 2500	WGS	GENOMIC	random	paired	genomic dna from single colony pick	Staphylococcus aureus	2011-08-09	United Kingdom: Oxford	Nasal swab	Homo Sapiens	bacterial culture
7c894830-dc26-4496-b29a-944d669c807f	PRJNA690682	Illumina HiSeq 2500	WGS	GENOMIC	random	paired	genomic dna from single colony pick	Staphylococcus aureus	2011-08-12	United Kingdom: Oxford	Nasal swab	Homo Sapiens	bacterial culture
948df882-c156-47f9-b7a3-77a34e0565ac	PRJNA690682	Illumina HiSeq 2500	WGS	GENOMIC	random	paired	genomic dna from single colony pick	Staphylococcus aureus	2011-08-15	United Kingdom: Oxford	Nasal swab	Homo Sapiens	bacterial culture
e7c9d904-7f0e-4f46-a221-811a0d880d6f	PRJNA690682	Illumina HiSeq 2500	WGS	GENOMIC	random	paired	genomic dna from single colony pick	Staphylococcus aureus	2011-08-18	United Kingdom: Oxford	Nasal swab	Homo Sapiens	bacterial culture
c882e49c-8201-4e26-9169-abd9a67ad1bc	PRJNA690682	Illumina HiSeq 2500	WGS	GENOMIC	random	paired	genomic dna from single colony pick	Staphylococcus aureus	2012-07-26	United Kingdom: Oxford	Blood culture	Homo Sapiens	bacterial culture
0a6f6c17-5a2b-429b-9ab6-6f0aee46a25c	PRJNA690682	Illumina HiSeq 2500	WGS	GENOMIC	random	paired	genomic dna from single colony pick	Staphylococcus aureus	2012-07-30	United Kingdom: Oxford	Blood culture	Homo Sapiens	bacterial culture
05ef2875-7719-4f1f-95e6-44cc7ba83511	PRJNA690682	Illumina HiSeq 2500	WGS	GENOMIC	random	paired	genomic dna from single colony pick	Staphylococcus aureus	2012-08-04	United Kingdom: Oxford	Blood culture	Homo Sapiens	bacterial culture
5723a790-d67a-4059-ab86-d1c4abbb6228	PRJNA690682	Illumina HiSeq 2500	WGS	GENOMIC	random	paired	genomic dna from single colony pick	Staphylococcus aureus	2012-08-27	United Kingdom: Oxford	Blood culture	Homo Sapiens	bacterial culture
0b0b4637-ebc8-4d31-a146-f1a09dca0784	PRJNA690682	Illumina HiSeq 2500	WGS	GENOMIC	random	paired	genomic dna from single colony pick	Staphylococcus aureus	2012-08-29	United Kingdom: Oxford	Blood culture	Homo Sapiens	bacterial culture
2cef9b40-0a76-40bb-9a50-c8d49bc14677	PRJNA690682	Illumina HiSeq 2500	WGS	GENOMIC	random	paired	genomic dna from single colony pick	Staphylococcus aureus	2012-09-02	United Kingdom: Oxford	Blood culture	Homo Sapiens	bacterial culture
f52a30d5-919e-4561-82af-003092193d44	PRJNA690682	Illumina HiSeq 2500	WGS	GENOMIC	random	paired	genomic dna from single colony pick	Staphylococcus aureus	2012-09-04	United Kingdom: Oxford	Blood culture	Homo Sapiens	bacterial culture
4a024397-3851-4a23-88ac-0e420235236f	PRJNA690682	Illumina HiSeq 2500	WGS	GENOMIC	random	paired	genomic dna from single colony pick	Staphylococcus aureus	2012-09-12	United Kingdom: Oxford	Blood culture	Homo Sapiens	bacterial culture
2c486145-866d-4246-8ece-670ec6034d25	PRJNA690682	Illumina HiSeq 2500	WGS	GENOMIC	random	paired	genomic dna from single colony pick	Staphylococcus aureus	2012-09-19	United Kingdom: Oxford	Blood culture	Homo Sapiens	bacterial culture
7040ae3c-eb60-4c83-be69-b665eb1cc57a	PRJNA690682	Illumina HiSeq 2500	WGS	GENOMIC	random	paired	genomic dna from single colony pick	Staphylococcus aureus	2012-10-01	United Kingdom: Oxford	Blood culture	Homo Sapiens	bacterial culture
33492998-8643-4436-80c0-599fbde32496	PRJNA690682	Illumina HiSeq 2500	WGS	GENOMIC	random	paired	genomic dna from single colony pick	Staphylococcus aureus	2012-10-02	United Kingdom: Oxford	Blood culture	Homo Sapiens	bacterial culture
1eb5c9c6-e15c-40f6-8774-53226f883f23	PRJNA690682	Illumina HiSeq 2500	WGS	GENOMIC	random	paired	genomic dna from single colony pick	Staphylococcus aureus	2009-09-14	United Kingdom: Oxford	Nasal swab	Homo Sapiens	bacterial culture
1a938e03-9c47-4be1-9d37-f3cd03c64b88	PRJNA690682	Illumina HiSeq 2500	WGS	GENOMIC	random	paired	genomic dna from single colony pick	Staphylococcus aureus	2009-10-20	United Kingdom: Oxford	Nasal swab	Homo Sapiens	bacterial culture
e568c46b-72f5-4cc2-b806-92ffcfd16be5	PRJNA690682	Illumina HiSeq 2500	WGS	GENOMIC	random	paired	genomic dna from single colony pick	Staphylococcus aureus	2009-10-20	United Kingdom: Oxford	Nasal swab	Homo Sapiens	bacterial culture
4549ffb3-5d35-4413-957e-31b009a48552	PRJNA690682	Illumina HiSeq 2500	WGS	GENOMIC	random	paired	genomic dna from single colony pick	Staphylococcus aureus	2009-10-28	United Kingdom: Oxford	Nasal swab	Homo Sapiens	bacterial culture
e2ffb96d-d20f-4790-9915-369cca70629b	PRJNA690682	Illumina HiSeq 2500	WGS	GENOMIC	random	paired	genomic dna from single colony pick	Staphylococcus aureus	2009-11-09	United Kingdom: Oxford	Nasal swab	Homo Sapiens	bacterial culture
dc9b4a17-97c1-4934-b418-0cc5a5e5a7c0	PRJNA690682	Illumina HiSeq 2500	WGS	GENOMIC	random	paired	genomic dna from single colony pick	Staphylococcus aureus	2009-11-10	United Kingdom: Oxford	Nasal swab	Homo Sapiens	bacterial culture
a4947529-0f64-49d1-953f-1fcde97b1b03	PRJNA690682	Illumina HiSeq 2500	WGS	GENOMIC	random	paired	genomic dna from single colony pick	Staphylococcus aureus	2009-11-10	United Kingdom: Oxford	Nasal swab	Homo Sapiens	bacterial culture
faa00f89-05bc-4b89-8025-aecee6256eb8	PRJNA690682	Illumina HiSeq 2500	WGS	GENOMIC	random	paired	genomic dna from single colony pick	Staphylococcus aureus	2009-11-24	United Kingdom: Oxford	Nasal swab	Homo Sapiens	bacterial culture
f3007472-d1c4-4f3c-918d-8eaff42df70a	PRJNA690682	Illumina HiSeq 2500	WGS	GENOMIC	random	paired	genomic dna from single colony pick	Staphylococcus aureus	2009-12-14	United Kingdom: Oxford	Nasal swab	Homo Sapiens	bacterial culture
c2ce410e-71b0-4a8e-a920-6666a386beb3	PRJNA690682	Illumina HiSeq 2500	WGS	GENOMIC	random	paired	genomic dna from single colony pick	Staphylococcus aureus	2009-12-22	United Kingdom: Oxford	Nasal swab	Homo Sapiens	bacterial culture
f20a6718-15fa-423a-9c65-474dc6b5be0c	PRJNA690682	Illumina HiSeq 2500	WGS	GENOMIC	random	paired	genomic dna from single colony pick	Staphylococcus aureus	2010-01-03	United Kingdom: Oxford	Nasal swab	Homo Sapiens	bacterial culture
a19aae92-0f10-4068-81d1-4268587df7cf	PRJNA690682	Illumina HiSeq 2500	WGS	GENOMIC	random	paired	genomic dna from single colony pick	Staphylococcus aureus	2010-01-09	United Kingdom: Oxford	Nasal swab	Homo Sapiens	bacterial culture
4d66ec71-d323-4a2e-83ed-38d11cbc2926	PRJNA690682	Illumina HiSeq 2500	WGS	GENOMIC	random	paired	genomic dna from single colony pick	Staphylococcus aureus	2010-01-12	United Kingdom: Oxford	Nasal swab	Homo Sapiens	bacterial culture
ae50f345-f481-4f18-ac0a-e6d5d655550b	PRJNA690682	Illumina HiSeq 2500	WGS	GENOMIC	random	paired	genomic dna from single colony pick	Staphylococcus aureus	2010-01-20	United Kingdom: Oxford	Nasal swab	Homo Sapiens	bacterial culture
435c8101-cdd7-40eb-86a8-1d09fc87d0de	PRJNA690682	Illumina HiSeq 2500	WGS	GENOMIC	random	paired	genomic dna from single colony pick	Staphylococcus aureus	2010-01-23	United Kingdom: Oxford	Nasal swab	Homo Sapiens	bacterial culture
f643f3ea-0a35-4fcc-95b5-b4e054a47366	PRJNA690682	Illumina HiSeq 2500	WGS	GENOMIC	random	paired	genomic dna from single colony pick	Staphylococcus aureus	2010-01-30	United Kingdom: Oxford	Nasal swab	Homo Sapiens	bacterial culture
5af42e49-4c23-4d4a-9437-12cb8e51c205	PRJNA690682	Illumina HiSeq 2500	WGS	GENOMIC	random	paired	genomic dna from single colony pick	Staphylococcus aureus	2010-02-03	United Kingdom: Oxford	Nasal swab	Homo Sapiens	bacterial culture
2597fd7e-79ec-443b-8d27-9dc9cd3dd125	PRJNA690682	Illumina HiSeq 2500	WGS	GENOMIC	random	paired	genomic dna from single colony pick	Staphylococcus aureus	2010-02-08	United Kingdom: Oxford	Nasal swab	Homo Sapiens	bacterial culture
25c107c5-cbc6-4f99-94f1-5a09a9def9b0	PRJNA690682	Illumina HiSeq 2500	WGS	GENOMIC	random	paired	genomic dna from single colony pick	Staphylococcus aureus	2010-02-15	United Kingdom: Oxford	Nasal swab	Homo Sapiens	bacterial culture
2ee416b5-9188-4b7e-9360-854395461894	PRJNA690682	Illumina HiSeq 2500	WGS	GENOMIC	random	paired	genomic dna from single colony pick	Staphylococcus aureus	2010-02-23	United Kingdom: Oxford	Nasal swab	Homo Sapiens	bacterial culture
4f2a6693-532d-4e46-8ac4-790a8df36576	PRJNA690682	Illumina HiSeq 2500	WGS	GENOMIC	random	paired	genomic dna from single colony pick	Staphylococcus aureus	2010-03-01	United Kingdom: Oxford	Nasal swab	Homo Sapiens	bacterial culture
31414bcb-dadf-44a0-9e9e-cc437e66008b	PRJNA690682	Illumina HiSeq 2500	WGS	GENOMIC	random	paired	genomic dna from single colony pick	Staphylococcus aureus	2010-03-02	United Kingdom: Oxford	Nasal swab	Homo Sapiens	bacterial culture
bd6e1bbe-bd66-4f0d-aec3-44905736df2b	PRJNA690682	Illumina HiSeq 2500	WGS	GENOMIC	random	paired	genomic dna from single colony pick	Staphylococcus aureus	2010-03-09	United Kingdom: Oxford	Nasal swab	Homo Sapiens	bacterial culture
bf7520c6-1262-4483-bd75-4c1ed8b7b808	PRJNA690682	Illumina HiSeq 2500	WGS	GENOMIC	random	paired	genomic dna from single colony pick	Staphylococcus aureus	2010-03-22	United Kingdom: Oxford	Nasal swab	Homo Sapiens	bacterial culture
cdc4a340-18b8-4135-bf33-08a867e31603	PRJNA690682	Illumina HiSeq 2500	WGS	GENOMIC	random	paired	genomic dna from single colony pick	Staphylococcus aureus	2010-03-29	United Kingdom: Oxford	Nasal swab	Homo Sapiens	bacterial culture
6e0ca6e2-570f-446d-b470-84cec54ff4ea	PRJNA690682	Illumina HiSeq 2500	WGS	GENOMIC	random	paired	genomic dna from single colony pick	Staphylococcus aureus	2010-03-30	United Kingdom: Oxford	Nasal swab	Homo Sapiens	bacterial culture
da060459-be28-445d-8416-abb986586369	PRJNA690682	Illumina HiSeq 2500	WGS	GENOMIC	random	paired	genomic dna from single colony pick	Staphylococcus aureus	2010-04-27	United Kingdom: Oxford	Nasal swab	Homo Sapiens	bacterial culture
bb4bed95-b43c-4734-8a19-ec27579e0156	PRJNA690682	Illumina HiSeq 2500	WGS	GENOMIC	random	paired	genomic dna from single colony pick	Staphylococcus aureus	2010-05-19	United Kingdom: Oxford	Nasal swab	Homo Sapiens	bacterial culture
c056d123-4ffe-4854-bafa-eedcbc7a201f	PRJNA690682	Illumina HiSeq 2500	WGS	GENOMIC	random	paired	genomic dna from single colony pick	Staphylococcus aureus	2010-05-24	United Kingdom: Oxford	Nasal swab	Homo Sapiens	bacterial culture
3ac1baa5-7cd5-47ad-b1b3-083af9f3bb50	PRJNA690682	Illumina HiSeq 2500	WGS	GENOMIC	random	paired	genomic dna from single colony pick	Staphylococcus aureus	2010-05-26	United Kingdom: Oxford	Nasal swab	Homo Sapiens	bacterial culture
f1dbe49b-a9ab-467b-87b6-ce3a6c2bfa21	PRJNA690682	Illumina HiSeq 2500	WGS	GENOMIC	random	paired	genomic dna from single colony pick	Staphylococcus aureus	2010-06-01	United Kingdom: Oxford	Nasal swab	Homo Sapiens	bacterial culture
528653b7-5a1d-4879-8284-f173e205352b	PRJNA690682	Illumina HiSeq 2500	WGS	GENOMIC	random	paired	genomic dna from single colony pick	Staphylococcus aureus	2010-06-06	United Kingdom: Oxford	Nasal swab	Homo Sapiens	bacterial culture
d36aa850-8170-4fc3-ac02-d2d1e1b275a6	PRJNA690682	Illumina HiSeq 2500	WGS	GENOMIC	random	paired	genomic dna from single colony pick	Staphylococcus aureus	2010-06-09	United Kingdom: Oxford	Nasal swab	Homo Sapiens	bacterial culture
cb20b247-9b71-4a2a-8dc6-2b9e056b9c4b	PRJNA690682	Illumina HiSeq 2500	WGS	GENOMIC	random	paired	genomic dna from single colony pick	Staphylococcus aureus	2010-07-13	United Kingdom: Oxford	Nasal swab	Homo Sapiens	bacterial culture
b73b4fe8-01e8-4588-bdca-193e1287bf8a	PRJNA690682	Illumina HiSeq 2500	WGS	GENOMIC	random	paired	genomic dna from single colony pick	Staphylococcus aureus	2010-07-24	United Kingdom: Oxford	Nasal swab	Homo Sapiens	bacterial culture
5183907a-b9fb-4334-b86d-2b09cf7d143a	PRJNA690682	Illumina HiSeq 2500	WGS	GENOMIC	random	paired	genomic dna from single colony pick	Staphylococcus aureus	2010-07-28	United Kingdom: Oxford	Nasal swab	Homo Sapiens	bacterial culture
104cff74-f8ae-49d0-828f-f22c38f7d6b7	PRJNA690682	Illumina HiSeq 2500	WGS	GENOMIC	random	paired	genomic dna from single colony pick	Staphylococcus aureus	2010-08-15	United Kingdom: Oxford	Nasal swab	Homo Sapiens	bacterial culture
54f5fc7e-9378-4756-a783-8ed1ded1dc37	PRJNA690682	Illumina HiSeq 2500	WGS	GENOMIC	random	paired	genomic dna from single colony pick	Staphylococcus aureus	2010-08-17	United Kingdom: Oxford	Nasal swab	Homo Sapiens	bacterial culture
a72973a3-1aa2-4870-baaf-225762597116	PRJNA690682	Illumina HiSeq 2500	WGS	GENOMIC	random	paired	genomic dna from single colony pick	Staphylococcus aureus	2010-09-21	United Kingdom: Oxford	Nasal swab	Homo Sapiens	bacterial culture
6340652d-ea1d-4668-94e0-8dae1d7ef378	PRJNA690682	Illumina HiSeq 2500	WGS	GENOMIC	random	paired	genomic dna from single colony pick	Staphylococcus aureus	2010-10-05	United Kingdom: Oxford	Nasal swab	Homo Sapiens	bacterial culture
295191a1-1a8e-434a-8998-332d2585a09a	PRJNA690682	Illumina HiSeq 2500	WGS	GENOMIC	random	paired	genomic dna from single colony pick	Staphylococcus aureus	2010-12-29	United Kingdom: Oxford	Nasal swab	Homo Sapiens	bacterial culture
24e1944b-8a28-401a-9bc6-d6fd14a7775b	PRJNA690682	Illumina HiSeq 2500	WGS	GENOMIC	random	paired	genomic dna from single colony pick	Staphylococcus aureus	2011-02-08	United Kingdom: Oxford	Nasal swab	Homo Sapiens	bacterial culture
bca2391c-1801-4176-8f0c-12db6c0da8b8	PRJNA690682	Illumina HiSeq 2500	WGS	GENOMIC	random	paired	genomic dna from single colony pick	Staphylococcus aureus	2011-02-27	United Kingdom: Oxford	Nasal swab	Homo Sapiens	bacterial culture
5cdfa725-1301-4465-8dcc-183e47f6d37f	PRJNA690682	Illumina HiSeq 2500	WGS	GENOMIC	random	paired	genomic dna from single colony pick	Staphylococcus aureus	2011-03-01	United Kingdom: Oxford	Nasal swab	Homo Sapiens	bacterial culture
ab266397-2dd8-42b4-b7c8-195d4b1aa442	PRJNA690682	Illumina HiSeq 2500	WGS	GENOMIC	random	paired	genomic dna from single colony pick	Staphylococcus aureus	2011-03-08	United Kingdom: Oxford	Nasal swab	Homo Sapiens	bacterial culture
eb4e5b71-14fa-4680-ac6b-1846cabb5c4b	PRJNA690682	Illumina HiSeq 2500	WGS	GENOMIC	random	paired	genomic dna from single colony pick	Staphylococcus aureus	2011-03-30	United Kingdom: Oxford	Nasal swab	Homo Sapiens	bacterial culture
5d3e84f4-aebb-4d40-bc4b-08d7606f43d9	PRJNA690682	Illumina HiSeq 2500	WGS	GENOMIC	random	paired	genomic dna from single colony pick	Staphylococcus aureus	2011-04-10	United Kingdom: Oxford	Nasal swab	Homo Sapiens	bacterial culture
0eb8ffa8-52c1-4502-8050-7ef6b16ed67f	PRJNA690682	Illumina HiSeq 2500	WGS	GENOMIC	random	paired	genomic dna from single colony pick	Staphylococcus aureus	2011-04-12	United Kingdom: Oxford	Nasal swab	Homo Sapiens	bacterial culture
0bf80e12-974b-4ae6-bfed-1e09245254a7	PRJNA690682	Illumina HiSeq 2500	WGS	GENOMIC	random	paired	genomic dna from single colony pick	Staphylococcus aureus	2011-04-12	United Kingdom: Oxford	Nasal swab	Homo Sapiens	bacterial culture
2942b21b-5cd8-408d-b37b-28b908b688c2	PRJNA690682	Illumina HiSeq 2500	WGS	GENOMIC	random	paired	genomic dna from single colony pick	Staphylococcus aureus	2011-05-04	United Kingdom: Oxford	Nasal swab	Homo Sapiens	bacterial culture
ae9941e8-2d1b-49da-97fc-4ae6f4e08565	PRJNA690682	Illumina HiSeq 2500	WGS	GENOMIC	random	paired	genomic dna from single colony pick	Staphylococcus aureus	2011-05-17	United Kingdom: Oxford	Nasal swab	Homo Sapiens	bacterial culture
996c6cc8-7556-4ffe-9357-df60c0a2dc99	PRJNA690682	Illumina HiSeq 2500	WGS	GENOMIC	random	paired	genomic dna from single colony pick	Staphylococcus aureus	2011-05-22	United Kingdom: Oxford	Nasal swab	Homo Sapiens	bacterial culture
0de77980-eaf2-455c-bc32-16029a29f633	PRJNA690682	Illumina HiSeq 2500	WGS	GENOMIC	random	paired	genomic dna from single colony pick	Staphylococcus aureus	2011-06-04	United Kingdom: Oxford	Nasal swab	Homo Sapiens	bacterial culture
e15e80b4-71c2-4b8f-879b-80c5164443a4	PRJNA690682	Illumina HiSeq 2500	WGS	GENOMIC	random	paired	genomic dna from single colony pick	Staphylococcus aureus	2011-06-07	United Kingdom: Oxford	Nasal swab	Homo Sapiens	bacterial culture
4844d187-fb33-45df-83e9-c3fd15d9e291	PRJNA690682	Illumina HiSeq 2500	WGS	GENOMIC	random	paired	genomic dna from single colony pick	Staphylococcus aureus	2011-06-11	United Kingdom: Oxford	Nasal swab	Homo Sapiens	bacterial culture
df043aeb-d1cd-4868-8320-5caeabbdcefa	PRJNA690682	Illumina HiSeq 2500	WGS	GENOMIC	random	paired	genomic dna from single colony pick	Staphylococcus aureus	2011-06-14	United Kingdom: Oxford	Nasal swab	Homo Sapiens	bacterial culture
d83098a9-bfe5-4b26-ac0b-28d862cbf65f	PRJNA690682	Illumina HiSeq 2500	WGS	GENOMIC	random	paired	genomic dna from single colony pick	Staphylococcus aureus	2011-06-19	United Kingdom: Oxford	Nasal swab	Homo Sapiens	bacterial culture
629d4c00-f479-4050-bd08-be45c5af8f4b	PRJNA690682	Illumina HiSeq 2500	WGS	GENOMIC	random	paired	genomic dna from single colony pick	Staphylococcus aureus	2011-06-22	United Kingdom: Oxford	Nasal swab	Homo Sapiens	bacterial culture
85eefe2d-0203-40d8-936a-31b639b359bc	PRJNA690682	Illumina HiSeq 2500	WGS	GENOMIC	random	paired	genomic dna from single colony pick	Staphylococcus aureus	2011-06-25	United Kingdom: Oxford	Nasal swab	Homo Sapiens	bacterial culture
a16df5ad-cd46-4d9a-9651-9cb1d326883a	PRJNA690682	Illumina HiSeq 2500	WGS	GENOMIC	random	paired	genomic dna from single colony pick	Staphylococcus aureus	2011-06-28	United Kingdom: Oxford	Nasal swab	Homo Sapiens	bacterial culture
87aee24b-f020-4fc4-98e5-0578a1addc85	PRJNA690682	Illumina HiSeq 2500	WGS	GENOMIC	random	paired	genomic dna from single colony pick	Staphylococcus aureus	2011-07-12	United Kingdom: Oxford	Nasal swab	Homo Sapiens	bacterial culture
7fd6a6c6-10ce-4e1d-ba12-b455764ca0e7	PRJNA690682	Illumina HiSeq 2500	WGS	GENOMIC	random	paired	genomic dna from single colony pick	Staphylococcus aureus	2011-07-19	United Kingdom: Oxford	Nasal swab	Homo Sapiens	bacterial culture
aa6f4b37-3a0a-4742-8f50-88c95c777ce7	PRJNA690682	Illumina HiSeq 2500	WGS	GENOMIC	random	paired	genomic dna from single colony pick	Staphylococcus aureus	2011-07-24	United Kingdom: Oxford	Nasal swab	Homo Sapiens	bacterial culture
[truncated: 288 more rows]
